# Supplementary material for: Identification of a novel gene in ROD9 island of Salmonella Enteritidis involved in the alteration of virulence-associated genes expression
Source: Virulence. 2018 Feb 27;9(1):348–62. doi: 10.1080/21505594.2017.1392428 (PMC5955183; doi:10.1080/21505594.2017.1392428)
Supplement: New_folder__2_.zip [file kvir-09-01-1392428-s001.zip]

Archive with 3 entries (2 files):
- New folder (2)/
- New folder (2)/2017VIRULENCE0174R1-s02.docx
- New folder (2)/2017VIRULENCE0174R1-s03.xlsx
