# Supplementary material for: Identification of a novel gene in ROD9 island of Salmonella Enteritidis involved in the alteration of virulence-associated genes expression
Source: Virulence. 2018 Feb 27;9(1):348–62. doi: 10.1080/21505594.2017.1392428 (PMC5955183; doi:10.1080/21505594.2017.1392428)
Supplement: New_folder__2_.zip [file kvir-09-01-1392428-s001.zip › New folder (2)/2017VIRULENCE0174R1-s03.xlsx]

## Sheet: Summary
Parameter	Count
Total Number of Transcripts (Read_Count >1)	4622
Total Transcripts Expressed (RPKM >1)	4411
Transcripts Expressed at Baseline	4037
Total Transcripts Annotated	4312
Total Transcripts with PGAT Annotation	3217
Total Differentially expressed trasncripts (RPKM >1 in either of the pair of samples with Log2Fold Change >=2 with a t-test pValue < 0.05)	227

## Sheet: Complete_Data
Sl No	Sample_ID	Transcription Start	Translation Start	Translation Stop	Transcription Stop	Read Counts SEN-1_1	Read Counts SEN-1_2	RPKM SEN_1 (Both Replicates)	Read Counts SEN-2_1	Read Counts SEN-2_2	RPKM SEN_2 (Both Replicates)	Log2foldChange(SEN_2-1, SEN_2-2_vs_SEN_1-1, SEN_1-2)	pValue (SEN_2-1, SEN_2-2_vs_SEN_1-1, SEN_1-2)	Gene_Synonym	Gene_Name	Protein_name	KEGG_Pathway	Gene ontology (GO)	Gene ontology (biological process)	Gene ontology (molecular function)	Gene ontology (cellular component)
1	SEN0001	101	101	2563	2564	294	323	8	516	511	13	0.70044	2.93794e-05	SEN0001	thrA	bifunctional aspartokinase I/homoserine dehydrogenase I	Glycine, serine and threonine metabolism,Cysteine and methionine metabolism,Lysine biosynthesis	-	-	-	-
2	SEN0002	2565	2565	3494	3494	389	439	28	396	346	26	-0.106915	0.0143359	SEN0002	thrB	homoserine kinase	Glycine, serine and threonine metabolism	cytoplasm [GO:0005737]; ATP binding [GO:0005524]; homoserine kinase activity [GO:0004413]; threonine biosynthetic process [GO:0009088]	threonine biosynthetic process [GO:0009088]	ATP binding [GO:0005524]; homoserine kinase activity [GO:0004413]	cytoplasm [GO:0005737]
3	SEN0003	3498	3498	4784	6036	401	431	20	529	564	27	0.432959	0.0410418	SEN0003	thrC	threonine synthase	Glycine, serine and threonine metabolism, Vitamin B6 metabolism	-	-	-	-
4	SEN0004	5651	5651	4878	4352	426	411	34	526	507	43	0.338802	0.152805	SEN0004	yaaA	hypothetical protein	0	0	0	0	0
5	SEN0005	7214	7160	5730	5652	614	564	26	551	548	25	-0.0565835	0.270274	SEN0005	yaaJ	amino-acid transport protein	0	0	0	0	0
6	SEN0006	7396	7429	8382	8395	2506	2587	172	2577	2898	188	0.128324	0.680745	SEN0006	talB	transaldolase B	Pentose phosphate pathway	-	-	-	-
7	SEN0007	8490	8493	9083	9098	340	417	41	375	369	41	0	0.114292	SEN0007	mog	molybdenum cofactor biosynthesis protein MogA	0	-	-	-	-
8	SEN0008	9706	9706	9140		49	78	7	104	71	10	0.514573	0.0225911	SEN0008	yaaH	hypothetical protein	0	-	-	-	-
9	SEN0009		10569	9856		86	72	7	59	64	5	-0.485427	0.145161	SEN0009	htgA	hypothetical protein	0	-	-	-	-
10	SEN0010		11009	10605		26	19	3	45	42	7	1.22239	0.000215986	SEN0010	yaaI	hypothetical protein	0	0	0	0	0
11	SEN0011	11283	11358	13274	13275	2509	2559	85	22637	25067	818	3.26657	2.74674e-113	SEN0011	dnaK	molecular chaperone DnaK	RNA degradation	ATP binding [GO:0005524]; protein folding [GO:0006457]	protein folding [GO:0006457]	ATP binding [GO:0005524]	0
12	predicted RNA_1	12023			11365	581	600	57	5360	5849	559	3.29381	0	predicted RNA	-	antisense: thrL	-	-	-	-	-
13	predicted RNA_2	12150			12135	10	10	43	99	97	403	3.22837	3.19873e-147	predicted RNA	-	antisense: thrL	-	-	-	-	-
14	predicted RNA_3	13270			12264	1667	1795	110	15437	16408	1039	3.23962	1.34339e-71	predicted RNA	-	antisense: thrL	-	-	-	-	-
15	SEN0012	13276	13360	14499	14499	177	199	10	1683	1427	89	3.15381	0	SEN0012	dnaJ	chaperone protein DnaJ	0	integral component of membrane [GO:0016021]; serine-type endopeptidase activity [GO:0004252]	0	serine-type endopeptidase activity [GO:0004252]	integral component of membrane [GO:0016021]
16	SEN0013		14780	15727		19	17	1	34	26	2	1	0.00896821	SEN0013	-	regulatory protein	-	0	0	0	0
17	SEN0014		15854	16198		1	0	0	0	0	0	-	1	SEN0014	-	hypothetical protein	-	0	0	0	0
18	SEN0015		16792	16259		8	4	0	1	6	0	-	0.093984	SEN0015	-	hypothetical protein	-	0	0	0	0
19	SEN0016		17252	16809		5	5	0	1	9	0	-	0.749794	SEN0016	-	hypothetical protein	-	0	0	0	0
20	SEN0017		17633	19732		251	258	7	234	219	7	0	0.0314979	SEN0017	-	chitinase	-	-	-	-	-
21	SEN0018		19824	22820		78	93	1	60	57	1	0	0.0182436	SEN0018	-	chitinase	-	-	-	-	-
22	SEN0019		23101	23805		22	19	1	17	16	1	0	0.285691	SEN0019	-	hypothetical protein	-	-	-	-	-
23	SEN0020		24235	24777		30	31	3	28	28	3	0	0.770199	SEN0020	bcfA	fimbrial subunit	0	cytoplasm [GO:0005737]; 1-(5-phosphoribosyl)-5-[(5-phosphoribosylamino)methylideneamino]imidazole-4-carboxamide isomerase activity [GO:0003949]; histidine biosynthetic process [GO:0000105]	histidine biosynthetic process [GO:0000105]	1-(5-phosphoribosyl)-5-[(5-phosphoribosylamino)methylideneamino]imidazole-4-carboxamide isomerase activity [GO:0003949]	cytoplasm [GO:0005737]
24	SEN0021		24878	25564		18	16	1	8	24	1	0	0.818549	SEN0021	bcfB	fimbrial chaperone	0	0	0	0	0
25	SEN0022		25569	28190		25	52	0	50	36	1	-	0.608089	SEN0022	bcfC	fimbrial usher protein	0	0	0	0	0
26	SEN0023		28191	29198		28	51	2	56	50	3	0.584963	0.125349	SEN0023	bcfD	fimbrial subunit	0	-	-	-	-
27	SEN0024		29199	29744		4	11	0	5	5	0	-	0.125138	SEN0024	-	fimbrial subunit	-	integral component of membrane [GO:0016021]; CDP-diacylglycerol-glycerol-3-phosphate 3-phosphatidyltransferase activity [GO:0008444]; phospholipid biosynthetic process [GO:0008654]	phospholipid biosynthetic process [GO:0008654]	CDP-diacylglycerol-glycerol-3-phosphate 3-phosphatidyltransferase activity [GO:0008444]	integral component of membrane [GO:0016021]
28	SEN0025		29760	30278		49	53	6	60	48	6	0	0.738967	SEN0025	bcfF	fimbrial subunit	0	-	-	-	-
29	SEN0026		30244	30975		17	21	1	18	12	1	0	0.278454	SEN0026	bcfG	fimbrial chaperone	0	-	-	-	-
30	SEN0027		31039	31884		19	14	1	16	14	1	0	0.691629	SEN0027	bcfH	hypothetical protein	0	0	0	0	0
31	SEN0028		31881	32210		5	2	0	6	4	1	-	0.61987	SEN0028	-	hypothetical protein	-	integral component of membrane [GO:0016021]	0	0	integral component of membrane [GO:0016021]
32	SEN0029		32759	32310		1	3	0	4	3	0	-	0.313924	SEN0029	-	hypothetical protein	-	-	-	-	-
33	SEN0030		33121	34125		2	8	0	7	4	0	-	0.810333	SEN0030	-	transcriptional regulator	-	-	-	-	-
34	SEN0031		34573	34133		0	0	0	2	1	0	-	1	SEN0031	-	hypothetical protein	-	5-amino-6-(5-phosphoribosylamino)uracil reductase activity [GO:0008703]; riboflavin biosynthetic process [GO:0009231]	riboflavin biosynthetic process [GO:0009231]	5-amino-6-(5-phosphoribosylamino)uracil reductase activity [GO:0008703]	0
35	SEN0032		35096	36814		24	27	0	35	18	1	-	0.771685	SEN0032	-	sulfatase	-	-	-	-	-
36	SEN0033		38431	36860		123	131	5	151	162	6	0.263034	0.111535	SEN0033	-	secreted 5'-nucleotidase	-	-	-	-	-
37	SEN0034		39291	38530		2	0	0	3	0	0	-	0.5998	SEN0034	-	hypothetical protein	-	-	-	-	-
38	SEN0035		39885	41378		53	54	2	101	86	4	1	0.000172938	SEN0035	-	secreted sulfatase	-	-	-	-	-
39	SEN0036		41477	42667		84	77	4	151	139	8	1	2.69209e-06	SEN0036	-	sulfatase regulatory protein	-	-	-	-	-
40	SEN0037		42686	43939		19	14	0	15	6	0	-	0.0532187	SEN0037	-	hypothetical protein	-	-	-	-	-
41	SEN0038		44066	45781		118	114	4	149	131	5	0.321928	0.137886	SEN0038	-	sulfatase	-	-	-	-	-
42	SEN0039	45938	45944	47110	47111	903	943	50	626	631	35	-0.514573	1.66197e-05	SEN0039	nhaA	pH-dependent sodium/proton antiporter	0	integral component of membrane [GO:0016021]; intracellular [GO:0005622]; phosphorelay sensor kinase activity [GO:0000155]	0	phosphorelay sensor kinase activity [GO:0000155]	integral component of membrane [GO:0016021]; intracellular [GO:0005622]
43	SEN0040	47123	47172	48071	48071	593	602	42	442	451	32	-0.392317	0.000127125	SEN0040	nhaR	transcriptional activator NhaR	0	-	-	-	-
44	SEN0041		50165	48126		46	61	1	66	64	2	1	0.256854	SEN0041	-	glycosyl hydrolase	-	-	-	-	-
45	SEN0042		51578	50205		17	14	0	25	18	1	-	0.107367	SEN0042	-	transporter	-	-	-	-	-
46	SEN0043	52408	52297	52034	51999	990	1153	261	2328	1938	529	1.01922	5.13714e-17	SEN0043	rpsT	30S ribosomal protein S20	Ribosome	ribosome [GO:0005840]; rRNA binding [GO:0019843]; structural constituent of ribosome [GO:0003735]; translation [GO:0006412]	translation [GO:0006412]	rRNA binding [GO:0019843]; structural constituent of ribosome [GO:0003735]	ribosome [GO:0005840]
47	predicted RNA_4	52081			52298	913	1077	294	2186	1768	593	1.01222	4.03792e-17	predicted RNA	-	antisense: rpsT	-	-	-	-	-
48	SEN0044		52403	52618		17	18	5	22	23	6	0.263034	0.283228	SEN0044	yaaY	hypothetical protein	0	-	-	-	-
49	SEN0045	52626	52626	53564	53598	156	157	10	283	205	17	0.765535	0.000256463	SEN0045	ribF	bifunctional riboflavin kinase/FMN adenylyltransferase	Riboflavin metabolism	-	-	-	-
50	SEN0046	53599	53609	56443		1031	981	22	2085	2062	48	1.12553	1.05364e-18	SEN0046	ileS	isoleucyl-tRNA synthetase	Valine, leucine and isoleucine biosynthesis, Aminoacyl-tRNA biosynthesis	cytoplasm [GO:0005737]; aminoacyl-tRNA editing activity [GO:0002161]; ATP binding [GO:0005524]; isoleucine-tRNA ligase activity [GO:0004822]; zinc ion binding [GO:0008270]; isoleucyl-tRNA aminoacylation [GO:0006428]	isoleucyl-tRNA aminoacylation [GO:0006428]	aminoacyl-tRNA editing activity [GO:0002161]; ATP binding [GO:0005524]; isoleucine-tRNA ligase activity [GO:0004822]; zinc ion binding [GO:0008270]	cytoplasm [GO:0005737]
51	SEN0047		56443	56943	56956	616	550	74	859	1045	125	0.756331	3.14528e-11	SEN0047	lspA	lipoprotein signal peptidase	Protein export	integral component of membrane [GO:0016021]; plasma membrane [GO:0005886]; aspartic-type endopeptidase activity [GO:0004190]	0	aspartic-type endopeptidase activity [GO:0004190]	integral component of membrane [GO:0016021]; plasma membrane [GO:0005886]
52	SEN0048	57075	57098	57547	57547	237	176	29	254	314	41	0.499571	0.0172788	SEN0048	slpA	FkbB-type 16 kD peptidyl-prolyl cis-trans isomerase	0	-	-	-	-
53	SEN0049	57548	57550	58500	58500	227	207	14	252	296	19	0.440573	0.153443	SEN0049	lytB	4-hydroxy-3-methylbut-2-enyl diphosphate reductase	Terpenoid backbone biosynthesis	3 iron, 4 sulfur cluster binding [GO:0051538]; 4-hydroxy-3-methylbut-2-en-1-yl diphosphate reductase activity [GO:0051745]; metal ion binding [GO:0046872]; dimethylallyl diphosphate biosynthetic process [GO:0050992]; isopentenyl diphosphate biosynthetic process, methylerythritol 4-phosphate pathway [GO:0019288]; terpenoid biosynthetic process [GO:0016114]	dimethylallyl diphosphate biosynthetic process [GO:0050992]; isopentenyl diphosphate biosynthetic process, methylerythritol 4-phosphate pathway [GO:0019288]; terpenoid biosynthetic process [GO:0016114]	3 iron, 4 sulfur cluster binding [GO:0051538]; 4-hydroxy-3-methylbut-2-en-1-yl diphosphate reductase activity [GO:0051745]; metal ion binding [GO:0046872]	0
54	SEN0052	59915	59919	60839	61020	156	144	10	180	159	12	0.263034	0.353994	SEN0052	rihC	ribonucleoside hydrolase RihC	0	hydrolase activity, acting on glycosyl bonds [GO:0016798]; purine nucleobase metabolic process [GO:0006144]; pyrimidine nucleobase metabolic process [GO:0006206]	purine nucleobase metabolic process [GO:0006144]; pyrimidine nucleobase metabolic process [GO:0006206]	hydrolase activity, acting on glycosyl bonds [GO:0016798]	0
55	SEN0053	61548	61547	60861	60765	103	123	10	107	111	10	0	0.998858	SEN0053	-	transcriptional regulatory protein citb	-	-	-	-	-
56	SEN0054	63168	63168	61549	61549	288	314	11	312	336	13	0.241008	0.447216	SEN0054	-	sensor kinase	-	-	-	-	-
57	SEN0055		64604	63303		23	22	1	8	11	0	-	3.55348e-05	SEN0055	-	oxaloacetate decarboxylase subunit beta	-	-	-	-	-
58	SEN0056		66386	64617		14	22	0	10	7	0	-	0.00132882	SEN0056	-	oxaloacetate decarboxylase	-	-	-	-	-
59	SEN0057		66642	66403		1	0	0	0	0	0	-	1	SEN0057	dcoC	oxaloacetate decarboxylase subunit gamma	Arginine and proline metabolism,Pyruvate metabolism	-	-	-	-
60	SEN0058		68141	66801		40	45	2	12	7	0	-	3.80374e-22	SEN0058	-	citrate-sodium symporter	-	-	-	-	-
61	SEN0059		68386	69429		60	49	3	49	40	2	-0.584963	0.298485	SEN0059	citC2	[citrate (pro-3S)-lyase] ligase	Two-component system	-	-	-	-
62	SEN0060		69459	69752		6	8	1	1	3	0	-	0.000153462	SEN0060	citD2	citrate lyase subunit gamma	Citrate cycle (TCA cycle),Two-component system	-	-	-	-
63	SEN0061		69749	70618		21	13	1	11	10	0	-	0.0450427	SEN0061	citE2	citrate lyase subunit beta	Citrate cycle (TCA cycle),Two-component system	-	-	-	-
64	SEN0062		70629	72149		33	28	1	16	20	0	-	0.00731845	SEN0062	citF2	citrate lyase subunit alpha	Citrate cycle (TCA cycle),Two-component system	-	-	-	-
65	SEN0063		72149	72700		17	21	2	4	4	0	-	4.82287e-15	SEN0063	citX2	citx protein	Two-component system	-	-	-	-
66	SEN0064		72678	73586		22	17	1	9	12	0	-	0.00562441	SEN0064	citG2	citg protein	Two-component system	-	-	-	-
67	SEN0065		73766	74587		126	103	9	119	106	9	0	0.895338	SEN0065	dapB	dihydrodipicolinate reductase	Lysine biosynthesis	cytoplasm [GO:0005737]; 4-hydroxy-tetrahydrodipicolinate reductase [GO:0008839]; NAD binding [GO:0051287]; NADP binding [GO:0050661]; oxidoreductase activity, acting on CH or CH2 groups, NAD or NADP as acceptor [GO:0016726]; diaminopimelate biosynthetic process [GO:0019877]; lysine biosynthetic process via diaminopimelate [GO:0009089]	diaminopimelate biosynthetic process [GO:0019877]; lysine biosynthetic process via diaminopimelate [GO:0009089]	4-hydroxy-tetrahydrodipicolinate reductase [GO:0008839]; NAD binding [GO:0051287]; NADP binding [GO:0050661]; oxidoreductase activity, acting on CH or CH2 groups, NAD or NADP as acceptor [GO:0016726]	cytoplasm [GO:0005737]
68	SEN0066	75416	75449	76597	76597	163	174	9	177	205	10	0.152003	0.395636	SEN0066	carA	carbamoyl phosphate synthase small subunit	Alanine, aspartate and glutamate metabolism,Pyrimidine metabolism	-	-	-	-
69	SEN0067		76616	79843		358	357	7	343	379	7	0	0.173947	SEN0067	carB	carbamoyl phosphate synthase large subunit	Alanine, aspartate and glutamate metabolism,Pyrimidine metabolism	-	-	-	-
70	SEN0068	80017	80117	80512	80614	730	648	112	839	884	143	0.352516	7.4784e-06	SEN0068	caiF	DNA-binding transcriptional activator CaiF	0	-	-	-	-
71	SEN0069		81186	80590		54	55	5	60	57	6	0.263034	0.721307	SEN0069	caiE	carnitine operon protein CaiE	0	transferase activity [GO:0016740]; carnitine metabolic process [GO:0009437]	carnitine metabolic process [GO:0009437]	transferase activity [GO:0016740]	0
72	SEN0071		82081	81296		39	41	3	44	39	3	0	0.880961	SEN0071	caiD	carnitinyl-CoA dehydratase	0	hydro-lyase activity [GO:0016836]; carnitine metabolic process [GO:0009437]	carnitine metabolic process [GO:0009437]	hydro-lyase activity [GO:0016836]	0
73	SEN0072		83688	82135		158	166	6	192	176	7	0.222392	0.366527	SEN0072	caiC	crotonobetaine/carnitine-CoA ligase	0	acid-thiol ligase activity [GO:0016878]; carnitine-CoA ligase activity [GO:0051108]; crotonobetaine-CoA ligase activity [GO:0051109]; carnitine metabolic process [GO:0009437]	carnitine metabolic process [GO:0009437]	acid-thiol ligase activity [GO:0016878]; carnitine-CoA ligase activity [GO:0051108]; crotonobetaine-CoA ligase activity [GO:0051109]	0
74	SEN0073		84968	83751		59	47	2	70	59	3	0.584963	0.272722	SEN0073	caiB	crotonobetainyl-CoA:carnitine CoA-transferase	0	cytoplasm [GO:0005737]; CoA-transferase activity [GO:0008410]; carnitine metabolic process [GO:0009437]	carnitine metabolic process [GO:0009437]	CoA-transferase activity [GO:0008410]	cytoplasm [GO:0005737]
75	SEN0074	86222	86222	85080	85061	188	185	10	460	375	23	1.20163	6.26698e-18	SEN0074	caiA	crotonobetainyl-CoA dehydrogenase	0	acyl-CoA dehydrogenase activity [GO:0003995]; flavin adenine dinucleotide binding [GO:0050660]; carnitine metabolic process [GO:0009437]	carnitine metabolic process [GO:0009437]	acyl-CoA dehydrogenase activity [GO:0003995]; flavin adenine dinucleotide binding [GO:0050660]	0
76	SEN0075		87774	86257		13	5	0	6	8	0	-	0.386386	SEN0075	caiT	L-carnitine/gamma-butyrobetaine antiporter	0	integral component of membrane [GO:0016021]; plasma membrane [GO:0005886]; (R)-carnitine:4-(trimethylammonio)butanoate antiporter activity [GO:0044667]; 4-(trimethylammonio)butanoate transport [GO:1900751]; carnitine metabolic process [GO:0009437]	4-(trimethylammonio)butanoate transport [GO:1900751]; carnitine metabolic process [GO:0009437]	(R)-carnitine:4-(trimethylammonio)butanoate antiporter activity [GO:0044667]	integral component of membrane [GO:0016021]; plasma membrane [GO:0005886]
77	SEN0076		88255	89025		6	3	0	7	10	0	-	0.111934	SEN0076	fixA	electron transfer flavoprotein FixA	0	-	-	-	-
78	SEN0077		89041	89982		5	10	0	8	8	0	-	0.832621	SEN0077	fixB	electron transfer flavoprotein FixB	0	-	-	-	-
79	SEN0078		90032	91318		5	8	0	15	10	0	-	0.0166906	SEN0078	fixC	oxidoreductase FixC	0	-	-	-	-
80	SEN0079		91333	91602		2	0	0	2	0	0	-	0.573743	SEN0079	fixX	ferredoxin like protein FixX	0	-	-	-	-
81	SEN0080		91749	93089		41	33	1	51	62	2	1	0.0202468	SEN0080	yaaU	metabolite transport protein	0	-	-	-	-
82	SEN0081	93157	93178	93408	93500	951	1123	289	787	714	213	-0.440216	0.750588	SEN0081	-	lipoprotein	-	-	-	-	-
83	predicted RNA_5	93303			93241	326	421	383	293	237	275	-0.477913	3.89001e-07	predicted RNA	-	antisense: thrL	-	-	-	-	-
84	SEN0083	93719	93721	94116	94116	93	159	20	135	70	17	-0.234465	0.257178	SEN0083	-	hypothetical protein	-	-	-	-	-
85	SEN0084	94675	94630	94340	94295	152	156	34	251	275	59	0.79518	5.59053e-06	SEN0084	-	hypothetical protein	-	-	-	-	-
86	SEN0085		95528	97417		114	134	4	94	86	3	-0.415037	0.0368109	SEN0085	-	sulfatase	-	-	-	-	-
87	SEN0087		97824	98354		53	55	6	40	47	5	-0.263034	0.238446	SEN0087	yabF	glutathione-regulated potassium-efflux system ancillary protein KefF	0	plasma membrane [GO:0005886]; FMN binding [GO:0010181]; NAD(P)H dehydrogenase (quinone) activity [GO:0003955]; positive regulation of ion transmembrane transporter activity [GO:0032414]; positive regulation of potassium ion transmembrane transport [GO:1901381]; potassium ion transport [GO:0006813]	positive regulation of ion transmembrane transporter activity [GO:0032414]; positive regulation of potassium ion transmembrane transport [GO:1901381]; potassium ion transport [GO:0006813]	FMN binding [GO:0010181]; NAD(P)H dehydrogenase (quinone) activity [GO:0003955]	plasma membrane [GO:0005886]
88	SEN0088		98347	100209		81	100	3	92	111	3	0	0.267273	SEN0088	kefC	glutathione-regulated potassium-efflux system protein KefC	0	integral component of plasma membrane [GO:0005887]; glutathione-regulated potassium exporter activity [GO:0015503]; solute:proton antiporter activity [GO:0015299]; toxic substance binding [GO:0015643]; response to methylglyoxal [GO:0051595]	response to methylglyoxal [GO:0051595]	glutathione-regulated potassium exporter activity [GO:0015503]; solute:proton antiporter activity [GO:0015299]; toxic substance binding [GO:0015643]	integral component of plasma membrane [GO:0005887]
89	SEN0089	100408	100408	100887	100901	202	203	27	151	191	23	-0.231326	0.107614	SEN0089	folA	dihydrofolate reductase	Folate biosynthesis,One carbon pool by folate	-	-	-	-
90	SEN0090	101841	101841	100993	100435	779	717	56	494	539	40	-0.485427	2.0511e-05	SEN0090	apaH	diadenosine tetraphosphatase	Purine metabolism	bis(5'-nucleosyl)-tetraphosphatase (symmetrical) activity [GO:0008803]	0	bis(5'-nucleosyl)-tetraphosphatase (symmetrical) activity [GO:0008803]	0
91	SEN0091	102231	102229	101852	101842	209	197	34	202	206	35	0.0418202	0.679164	SEN0091	apaG	ApaG protein	0	0	0	0	0
92	SEN0092		103053	102232	102232	522	488	39	539	500	41	0.0721498	0.857855	SEN0092	ksgA	dimethyladenosine transferase	0	cytoplasm [GO:0005737]; 16S rRNA (adenine(1518)-N(6)/adenine(1519)-N(6))-dimethyltransferase activity [GO:0052908]; RNA binding [GO:0003723]; rRNA (adenine-N6,N6-)-dimethyltransferase activity [GO:0000179]	0	16S rRNA (adenine(1518)-N(6)/adenine(1519)-N(6))-dimethyltransferase activity [GO:0052908]; RNA binding [GO:0003723]; rRNA (adenine-N6,N6-)-dimethyltransferase activity [GO:0000179]	cytoplasm [GO:0005737]
93	SEN0093		104039	103050		267	265	17	399	387	26	0.612977	0.00623455	SEN0093	pdxA	4-hydroxythreonine-4-phosphate dehydrogenase	Vitamin B6 metabolism	-	-	-	-
94	SEN0094	105378	105325	104039		898	771	41	1194	1255	62	0.596644	2.32172e-07	SEN0094	surA	peptidyl-prolyl cis-trans isomerase SurA	0	-	-	-	-
95	SEN0095	107855	107739	105379	105379	1638	1604	44	1930	2025	55	0.321928	0.844214	SEN0095	imp	organic solvent tolerance protein	0	-	-	-	-
96	SEN0096	107993	107993	108805	109153	276	318	23	344	355	28	0.283793	0.862519	SEN0096	djlA	Dna-J like membrane chaperone protein	0	-	-	-	-
97	SEN0097	109559	109559	108900	108252	143	169	15	206	200	20	0.415037	0.0533274	SEN0097	rluA	23S rRNA/tRNA pseudouridine synthase A	0	-	-	-	-
98	SEN0098		112477	109571		157	173	3	245	221	5	0.736966	0.00698731	SEN0098	hepA	ATP-dependent helicase HepA	0	ATP binding [GO:0005524]; DNA binding [GO:0003677]; helicase activity [GO:0004386]; regulation of transcription, DNA-templated [GO:0006355]; transcription, DNA-templated [GO:0006351]	regulation of transcription, DNA-templated [GO:0006355]; transcription, DNA-templated [GO:0006351]	ATP binding [GO:0005524]; DNA binding [GO:0003677]; helicase activity [GO:0004386]	0
99	SEN0099	115002	115002	112651	112651	488	430	12	349	355	9	-0.415037	4.84965e-05	SEN0099	polB	DNA polymerase II	0	-	-	-	-
100	SEN0100		115666	115046		26	19	2	28	37	3	0.584963	0.0577627	SEN0100	-	hypothetical protein	-	-	-	-	-
101	SEN0101		116184	116603		3	6	0	7	12	1	-	0.0298904	SEN0101	-	hypothetical protein	-	-	-	-	-
102	SEN0102		117304	116609		33	29	2	48	39	4	1	0.0555336	SEN0102	araD	L-ribulose-5-phosphate 4-epimerase	Pentose and glucuronate interconversions	-	-	-	-
103	SEN0103		118947	117445		44	26	1	24	31	1	0	0.254933	SEN0103	araA	L-arabinose isomerase	Pentose and glucuronate interconversions	cytoplasm [GO:0005737]; L-arabinose isomerase activity [GO:0008733]; manganese ion binding [GO:0030145]; L-arabinose catabolic process to xylulose 5-phosphate [GO:0019569]	L-arabinose catabolic process to xylulose 5-phosphate [GO:0019569]	L-arabinose isomerase activity [GO:0008733]; manganese ion binding [GO:0030145]	cytoplasm [GO:0005737]
104	SEN0104		120667	118958		56	46	1	48	34	1	0	0.222838	SEN0104	araB	ribulokinase	Pentose and glucuronate interconversions	ATP binding [GO:0005524]; ribulokinase activity [GO:0008741]; L-arabinose catabolic process to xylulose 5-phosphate [GO:0019569]	L-arabinose catabolic process to xylulose 5-phosphate [GO:0019569]	ATP binding [GO:0005524]; ribulokinase activity [GO:0008741]	0
105	SEN0105		121007	121852		65	57	4	109	129	9	1.16993	7.6456e-07	SEN0105	araC	DNA-binding transcriptional regulator AraC	0	-	-	-	-
106	SEN0106	121853	121971	122738	123155	121	121	10	112	141	10	0	0.647448	SEN0106	yabI	DedA family integral membrane protein	0	-	-	-	-
107	SEN0107		123484	122777	122749	122	118	10	120	117	11	0.137504	0.909041	SEN0107	yabJ	thiamine transporter ATP-binding subunit	ABC transporters	-	-	-	-
108	SEN0108		125078	123468		379	321	14	390	375	15	0.0995357	0.5511	SEN0108	yabK	thiamine transporter membrane protein	ABC transporters	-	-	-	-
109	SEN0109	125920	125920	125054		232	218	16	280	232	19	0.247928	0.699644	SEN0109	tbpA	thiamine-binding periplasmic protein	ABC transporters	-	-	-	-
110	SEN0110		127873	126215	126215	215	199	8	259	289	10	0.321928	0.0480234	SEN0110	yabN	transcriptional regulator SgrR	0	-	-	-	-
111	SEN0110A	128154	128147	127821		4342	3863	808	11216	10726	2202	1.44639	0.00624946	SEN0110A	-	hypothetical protein	-	-	-	-	-
112	predicted RNA_6	127953			128147	4326	3863	1352	11649	11093	3827	1.50112	0.0034787	predicted RNA	-	antisense: SEN0110A	-	-	-	-	-
113	SEN0110B	128672	128575	128249	128249	33	44	7	60	63	12	0.777608	0.00936617	SEN0110B	-	hypothetical protein	-	-	-	-	-
114	SEN0111		129348	128743		42	36	4	56	51	5	0.321928	0.0990292	SEN0111	leuD	isopropylmalate isomerase small subunit	Valine, leucine and isoleucine biosynthesis	-	-	-	-
115	SEN0112		130759	129359		56	60	2	84	73	3	0.584963	0.0504185	SEN0112	leuC	isopropylmalate isomerase large subunit	Valine, leucine and isoleucine biosynthesis	-	-	-	-
116	SEN0113		131853	130762		70	61	3	76	78	4	0.415037	0.287554	SEN0113	leuB	3-isopropylmalate dehydrogenase	Valine, leucine and isoleucine biosynthesis	-	-	-	-
117	SEN0114		133424	131853		46	59	2	87	70	3	0.584963	0.0107835	SEN0114	leuA	2-isopropylmalate synthase	Valine, leucine and isoleucine biosynthesis, Pyruvate metabolism	2-isopropylmalate synthase activity [GO:0003852]; leucine biosynthetic process [GO:0009098]	leucine biosynthetic process [GO:0009098]	2-isopropylmalate synthase activity [GO:0003852]	0
118	SEN0115		133598	133512		2	7	3	19	5	9	1.58496	0.00385508	SEN0115	-	leu operon leader peptide	-	-	-	-	-
119	SEN0116		134255	135199		16	11	0	14	13	0	-	0.900536	SEN0116	leuO	leucine transcriptional activator	0	-	-	-	-
120	SEN0117		135584	137245		77	62	2	99	109	4	1	0.00227522	SEN0117	ilvI	acetolactate synthase 3 catalytic subunit	Pantothenate and CoA biosynthesis, Valine, leucine and isoleucine biosynthesis, Butanoate metabolism, C5-Branched dibasic acid metabolism	-	-	-	-
121	SEN0118	137248	137248	137739	137739	146	166	20	128	133	17	-0.234465	0.236797	SEN0118	ilvH	acetolactate synthase 3 regulatory subunit	Pantothenate and CoA biosynthesis, Valine, leucine and isoleucine biosynthesis, Butanoate metabolism, C5-Branched dibasic acid metabolism	-	-	-	-
122	SEN0119	137989	138023	139027	139027	535	538	34	756	769	49	0.527247	1.16158e-07	SEN0119	fruR	DNA-binding transcriptional regulator FruR	0	-	-	-	-
123	SEN0120	139604	139633	140091	140092	640	683	92	823	719	110	0.257798	0.000137234	SEN0120	yabB	cell division protein MraZ	0	cytoplasm [GO:0005737]; nucleoid [GO:0009295]; DNA binding [GO:0003677]; transcription factor activity, sequence-specific DNA binding [GO:0003700]; transcription, DNA-templated [GO:0006351]	transcription, DNA-templated [GO:0006351]	DNA binding [GO:0003677]; transcription factor activity, sequence-specific DNA binding [GO:0003700]	cytoplasm [GO:0005737]; nucleoid [GO:0009295]
124	SEN0121	140093	140093	141034		1574	1390	101	1208	1260	86	-0.231947	0.0339648	SEN0121	yabC	S-adenosyl-methyltransferase MraW	0	cytoplasm [GO:0005737]; rRNA (cytosine-N4-)-methyltransferase activity [GO:0071424]; rRNA base methylation [GO:0070475]	rRNA base methylation [GO:0070475]	rRNA (cytosine-N4-)-methyltransferase activity [GO:0071424]	cytoplasm [GO:0005737]
125	predicted RNA_7	141019			140912	647	533	352	396	387	238	-0.564614	1.10569e-08	predicted RNA	-	antisense: thrL	-	-	-	-	-
126	SEN0122		141031	141396	141396	500	434	82	371	357	65	-0.335184	9.90434e-05	SEN0122	ftsL	cell division protein FtsL	0	-	-	-	-
127	SEN0123	141397	141412	143178		1301	1632	53	2410	1388	70	0.401363	0.989309	SEN0123	ftsI	penicillin-binding protein 3	Peptidoglycan biosynthesis	-	-	-	-
128	predicted RNA_8	142618			142496	618	1073	443	1590	659	593	0.420725	6.30487e-06	predicted RNA	-	antisense: thrL	-	-	-	-	-
129	SEN0124		143165	144652		699	641	29	735	742	32	0.142019	0.0018184	SEN0124	murE	UDP-N-acetylmuramoylalanyl-D-glutamate--2,6-diaminopimelate ligase	Lysine biosynthesis,Peptidoglycan biosynthesis	-	-	-	-
130	SEN0125		144649	146007		617	553	27	574	596	28	0.0524674	0.628528	SEN0125	murF	UDP-N-acetylmuramoyl-tripeptide--D-alanyl-D-alanine ligase	Lysine biosynthesis,Peptidoglycan biosynthesis	-	-	-	-
131	SEN0126		146001	147083	147083	528	512	30	615	567	35	0.222392	0.449572	SEN0126	mraY	phospho-N-acetylmuramoyl-pentapeptide-transferase	Peptidoglycan biosynthesis	integral component of membrane [GO:0016021]; plasma membrane [GO:0005886]; phospho-N-acetylmuramoyl-pentapeptide-transferase activity [GO:0008963]; UDP-N-acetylmuramoyl-L-alanyl-D-glutamyl-meso-2,6-diaminopimelyl-D-alanyl-D-alanine:undecaprenyl-phosphate transferase activity [GO:0051992]; cell cycle [GO:0007049]; cell division [GO:0051301]; cell wall organization [GO:0071555]; peptidoglycan biosy…	cell cycle [GO:0007049]; cell division [GO:0051301]; cell wall organization [GO:0071555]; peptidoglycan biosynthetic process [GO:0009252]; regulation of cell shape [GO:0008360]	phospho-N-acetylmuramoyl-pentapeptide-transferase activity [GO:0008963]; UDP-N-acetylmuramoyl-L-alanyl-D-glutamyl-meso-2,6-diaminopimelyl-D-alanyl-D-alanine:undecaprenyl-phosphate transferase activity [GO:0051992]	integral component of membrane [GO:0016021]; plasma membrane [GO:0005886]
132	SEN0127	147084	147086	148402	148402	899	779	41	704	706	35	-0.228269	0.704515	SEN0127	murD	UDP-N-acetylmuramoyl-L-alanyl-D-glutamate synthetase	D-Glutamine and D-glutamate metabolism,Peptidoglycan biosynthesis	-	-	-	-
133	SEN0128	148403	148489	149646		322	304	17	270	276	15	-0.180572	0.00392204	SEN0128	ftsW	cell division protein FtsW	0	-	-	-	-
134	SEN0129		149643	150710	150716	639	552	35	506	516	31	-0.175087	0.0521823	SEN0129	murG	undecaprenyldiphospho-muramoylpentapeptide beta-N- acetylglucosaminyltransferase	Peptidoglycan biosynthesis	plasma membrane [GO:0005886]; UDP-N-acetyl-D-glucosamine:N-acetylmuramoyl-L-alanyl-D-glutamyl-meso-2,6-diaminopimelyl-D-alanyl-D-alanine-diphosphoundecaprenol 4-beta-N-acetylglucosaminlytransferase activity [GO:0051991]; undecaprenyldiphospho-muramoylpentapeptide beta-N-acetylglucosaminyltransferase activity [GO:0050511]; cell cycle [GO:0007049]; cell division [GO:0051301]; cell wall organization…	cell cycle [GO:0007049]; cell division [GO:0051301]; cell wall organization [GO:0071555]; lipid glycosylation [GO:0030259]; peptidoglycan biosynthetic process [GO:0009252]; regulation of cell shape [GO:0008360]	UDP-N-acetyl-D-glucosamine:N-acetylmuramoyl-L-alanyl-D-glutamyl-meso-2,6-diaminopimelyl-D-alanyl-D-alanine-diphosphoundecaprenol 4-beta-N-acetylglucosaminlytransferase activity [GO:0051991]; undecaprenyldiphospho-muramoylpentapeptide beta-N-acetylglucosaminyltransferase activity [GO:0050511]	plasma membrane [GO:0005886]
135	SEN0130	150829	150829	152304		1188	1194	52	991	990	44	-0.241008	0.617166	SEN0130	murC	UDP-N-acetylmuramate--L-alanine ligase	D-Glutamine and D-glutamate metabolism,Peptidoglycan biosynthesis	cytoplasm [GO:0005737]; ATP binding [GO:0005524]; UDP-N-acetylmuramate-L-alanine ligase activity [GO:0008763]; cell cycle [GO:0007049]; cell division [GO:0051301]; cell wall organization [GO:0071555]; peptidoglycan biosynthetic process [GO:0009252]; regulation of cell shape [GO:0008360]	cell cycle [GO:0007049]; cell division [GO:0051301]; cell wall organization [GO:0071555]; peptidoglycan biosynthetic process [GO:0009252]; regulation of cell shape [GO:0008360]	ATP binding [GO:0005524]; UDP-N-acetylmuramate-L-alanine ligase activity [GO:0008763]	cytoplasm [GO:0005737]
136	SEN0131		152297	153217	153218	1443	1383	98	778	815	56	-0.807355	0.00304377	SEN0131	ddlB	D-alanine--D-alanine ligase	D-Alanine metabolism,Peptidoglycan biosynthesis	-	-	-	-
137	SEN0132	153219	153219	154049		456	484	36	430	362	31	-0.215729	0.00255194	SEN0132	ftsQ	cell division protein FtsQ	0	-	-	-	-
138	SEN0133		154046	155308	155368	966	916	48	888	909	46	-0.0614005	0.0115829	SEN0133	ftsA	cell division protein FtsA	0	-	-	-	-
139	SEN0134	155369	155369	156520	156620	2023	1779	106	1579	1836	97	-0.128008	0.0505302	SEN0134	ftsZ	cell division protein FtsZ	0	-	-	-	-
140	predicted RNA_9	157543			156609	27079	23099	1727	12665	15715	1000	-0.788268	1.7536e-06	predicted RNA	-	antisense: thrL	-	-	-	-	-
141	SEN0135	156621	156621	157538	157538	26582	23310	1750	12635	15267	1001	-0.805913	1.24673e-06	SEN0135	lpxC	UDP-3-O-[3-hydroxymyristoyl] N-acetylglucosamine deacetylase	Lipopolysaccharide biosynthesis	UDP-3-O-[3-hydroxymyristoyl] N-acetylglucosamine deacetylase activity [GO:0008759]; lipid A biosynthetic process [GO:0009245]	lipid A biosynthetic process [GO:0009245]	UDP-3-O-[3-hydroxymyristoyl] N-acetylglucosamine deacetylase activity [GO:0008759]	0
142	SEN0136	157539	157886	158314	158323	480	431	68	361	350	54	-0.332575	0.000111023	SEN0136	-	SecA regulator SecM	-	-	-	-	-
143	SEN0137	158371	158376	161081	161156	1948	1752	44	1724	1822	43	-0.0331669	0.159606	SEN0137	secA	preprotein translocase subunit SecA	Bacterial secretion system, Protein export	cytoplasm [GO:0005737]; plasma membrane [GO:0005886]; ATP binding [GO:0005524]; metal ion binding [GO:0046872]; intracellular protein transmembrane transport [GO:0065002]; protein import [GO:0017038]; protein targeting [GO:0006605]	intracellular protein transmembrane transport [GO:0065002]; protein import [GO:0017038]; protein targeting [GO:0006605]	ATP binding [GO:0005524]; metal ion binding [GO:0046872]	cytoplasm [GO:0005737]; plasma membrane [GO:0005886]
144	SEN0138		161233	161628		48	53	8	52	38	7	-0.192645	0.503771	SEN0138	mutT	nucleoside triphosphate pyrophosphohydrolase	0	-	-	-	-
145	SEN0141	162687	162736	163677	164317	199	227	14	239	209	15	0.0995357	0.855431	SEN0141	-	LysR family transcriptional regulator	-	-	-	-	-
146	SEN0142	163874	163865	163674	163607	75	66	23	105	127	39	0.76184	0.00017874	SEN0142	yacG	zinc-binding protein	0	DNA topoisomerase (ATP-hydrolyzing) inhibitor activity [GO:0008657]; zinc ion binding [GO:0008270]; regulation of transcription, DNA-templated [GO:0006355]	regulation of transcription, DNA-templated [GO:0006355]	DNA topoisomerase (ATP-hydrolyzing) inhibitor activity [GO:0008657]; zinc ion binding [GO:0008270]	0
147	SEN0143		164618	163875	163875	233	256	21	259	255	22	0.0671142	0.539414	SEN0143	yacF	hypothetical protein	0	cytoplasm [GO:0005737]; barrier septum assembly [GO:0000917]; FtsZ-dependent cytokinesis [GO:0043093]	barrier septum assembly [GO:0000917]; FtsZ-dependent cytokinesis [GO:0043093]	0	cytoplasm [GO:0005737]
148	SEN0144	165252	165238	164618		140	165	15	193	229	22	0.552541	0.014817	SEN0144	yacE	dephospho-CoA kinase	Pantothenate and CoA biosynthesis	-	-	-	-
149	SEN0145	165453	165464	166507	166507	304	317	19	526	502	32	0.752072	3.51788e-05	SEN0145	guaC	guanosine 5'-monophosphate oxidoreductase	Purine metabolism	GMP reductase complex [GO:1902560]; GMP reductase activity [GO:0003920]; metal ion binding [GO:0046872]; purine nucleotide metabolic process [GO:0006163]	purine nucleotide metabolic process [GO:0006163]	GMP reductase activity [GO:0003920]; metal ion binding [GO:0046872]	GMP reductase complex [GO:1902560]
150	SEN0146		167740	166538		18	23	1	34	31	1	0	0.0162231	SEN0146	hofC	type IV pilin biogenesis protein	0	-	-	-	-
151	SEN0147		169115	167730		29	22	1	20	27	1	0	0.823243	SEN0147	hofB	hypothetical protein	0	-	-	-	-
152	SEN0148		169562	169125		11	6	1	9	10	1	0	0.613734	SEN0148	ppdD	major pilin subunit	0	-	-	-	-
153	SEN0149	170607	170530	169784	169784	131	116	10	132	193	14	0.485427	0.0406654	SEN0149	nadC	nicotinate-nucleotide pyrophosphorylase	Nicotinate and nicotinamide metabolism	-	-	-	-
154	SEN0150	170761	170765	171328		281	287	32	309	332	37	0.209453	0.822025	SEN0150	ampD	N-acetyl-anhydromuranmyl-L-alanine amidase	0	-	-	-	-
155	SEN0151		171325	172179	172188	287	294	21	326	334	25	0.251539	0.870426	SEN0151	ampE	regulatory protein AmpE	0	-	-	-	-
156	SEN0152		173221	172271		65	60	4	73	58	4	0	0.727499	SEN0152	-	glycosyl hydrolase	-	-	-	-	-
157	SEN0153		174627	173221		22	35	1	43	39	1	0	0.049168	SEN0153	-	symporter	-	-	-	-	-
158	SEN0154	176189	176161	174791	174791	198	169	8	231	263	11	0.459432	0.0223031	SEN0154	aroP	aromatic amino acid transporter	0	-	-	-	-
159	SEN0155	176727	176727	177491	177557	258	291	23	310	300	26	0.176878	0.720849	SEN0155	pdhR	transcriptional regulator PdhR	0	-	-	-	-
160	SEN0156	177640	177651	180314	180328	902	929	22	1499	1571	37	0.750022	8.76362e-10	SEN0156	aceE	pyruvate dehydrogenase subunit E1	Glycolysis / Gluconeogenesis,Valine, leucine and isoleucine biosynthesis,Butanoate metabolism,Citrate cycle (TCA cycle),Pyruvate metabolism	-	-	-	-
161	SEN0157	180329	180329	182212	182212	1190	1075	38	1685	1857	61	0.68281	4.19406e-07	SEN0157	aceF	dihydrolipoamide acetyltransferase	Citrate cycle (TCA cycle),Pyruvate metabolism,Glycolysis / Gluconeogenesis	-	-	-	-
162	SEN0158	182367	182414	183838	183851	2839	2732	125	4192	4634	203	0.699552	0.977531	SEN0158	lpdA	dihydrolipoamide dehydrogenase	Valine, leucine and isoleucine degradation, Glycolysis / Gluconeogenesis, Citrate cycle (TCA cycle), Glycine, serine and threonine metabolism, Pyruvate metabolism	-	-	-	-
163	SEN0159		184127	184411		20	15	4	18	16	4	0	0.805223	SEN0159	-	hypothetical protein	-	-	-	-	-
164	SEN0160		185240	184449		81	66	6	61	58	4	-0.584963	0.233623	SEN0160	-	hypothetical protein	-	-	-	-	-
165	SEN0161		186875	185253		77	67	2	72	68	2	0	0.896379	SEN0161	yacH	hypothetical protein	0	-	-	-	-
166	SEN0162	187168	187264	189861	189865	2367	2123	55	3732	3789	95	0.788496	0.198403	SEN0162	acnB	bifunctional aconitate hydratase 2/2-methylisocitrate dehydratase	Citrate cycle (TCA cycle),Glyoxylate and dicarboxylate metabolism,Reductive carboxylate cycle (CO2 fixation)	-	-	-	-
167	SEN0163		190365	189901		26	28	3	23	41	4	0.415037	0.361461	SEN0163	-	inner membrane protein	-	-	-	-	-
168	SEN0164		191106	190783		23	36	5	20	20	4	-0.321928	0.0673818	SEN0164	-	hypothetical protein	-	-	-	-	-
169	SEN0165	191369	191377	191739	191819	499	565	94	809	739	139	0.564352	2.64772e-08	SEN0165	yacL	hypothetical protein	0	0	0	0	0
170	SEN0166		191974	192927		34	36	2	36	37	2	0	0.881403	SEN0166	kdgT	2-keto-3-deoxygluconate permease	0	-	-	-	-
171	SEN0167		192924	194195		29	39	1	44	56	2	1	0.0409159	SEN0167	-	hypothetical protein	-	-	-	-	-
172	SEN0168		194185	195168		110	86	6	147	143	9	0.584963	0.00204824	SEN0168	pdxA_2	4-hydroxythreonine-4-phosphate dehydrogenase	Vitamin B6 metabolism	-	-	-	-
173	SEN0169	195169	195178	195945	196212	793	828	68	891	933	78	0.197939	0.000321088	SEN0169	-	transcriptional regulator	-	-	-	-	-
174	SEN0170	196782	196769	195975	195033	269	333	24	351	359	29	0.273018	0.847415	SEN0170	speD	S-adenosylmethionine decarboxylase	Cysteine and methionine metabolism,Arginine and proline metabolism	adenosylmethionine decarboxylase activity [GO:0004014]; S-adenosylmethioninamine biosynthetic process [GO:0006557]; spermidine biosynthetic process [GO:0008295]	S-adenosylmethioninamine biosynthetic process [GO:0006557]; spermidine biosynthetic process [GO:0008295]	adenosylmethionine decarboxylase activity [GO:0004014]	0
175	SEN0171	197673	197650	196790	196790	343	371	26	493	467	36	0.469485	0.0469376	SEN0171	speE	spermidine synthase	beta-Alanine metabolism,Glutathione metabolism,Arginine and proline metabolism,Cysteine and methionine metabolism	cytoplasm [GO:0005737]; spermidine synthase activity [GO:0004766]; spermidine biosynthetic process [GO:0008295]	spermidine biosynthetic process [GO:0008295]	spermidine synthase activity [GO:0004766]	cytoplasm [GO:0005737]
176	SEN0172	198109	198104	197757	197757	161	143	28	264	256	49	0.807355	5.06476e-06	SEN0172	yacC	hypothetical protein	0	-	-	-	-
177	SEN0173	198306	198306	199916	199930	365	365	14	349	366	14	0	0.100842	SEN0173	cueO	multicopper oxidase	0	-	-	-	-
178	SEN0174	202384	202384	199994	199993	564	573	15	522	539	14	-0.0995357	0.271696	SEN0174	gcd	glucose dehydrogenase	Pentose phosphate pathway	-	-	-	-
179	SEN0175	202561	202590	203126	203844	519	451	58	669	708	84	0.534336	2.8481e-05	SEN0175	hpt	hypoxanthine phosphoribosyltransferase	Purine metabolism, Drug metabolism - other enzymes	-	-	-	-
180	SEN0176	203846	203846	203184	202548	644	640	62	717	659	68	0.133267	0.0644219	SEN0176	yadF	carbonic anhydrase	Nitrogen metabolism	-	-	-	-
181	SEN0177		203955	204881		97	120	7	125	97	7	0	0.65222	SEN0177	yadG	ABC transporter ATP-binding protein	ABC transporters	-	-	-	-
182	SEN0178		204878	205648	205798	130	96	9	118	131	10	0.152003	0.377519	SEN0178	yadH	ABC transporter	ABC transporters	-	-	-	-
183	SEN0179		206847	205768		50	45	2	71	61	4	1	0.0740437	SEN0179	stiH	fimbriae	0	-	-	-	-
184	SEN0180		209402	206856		33	22	0	36	41	1	-	0.0704069	SEN0180	stiC	fimbrial usher	0	-	-	-	-
185	SEN0181		210112	209429		9	5	0	10	5	0	-	0.780477	SEN0181	stiB	fimbrial chaperone	0	-	-	-	-
186	SEN0182		210699	210160		18	25	2	45	33	4	1	0.00125938	SEN0182	stiA	fimbrial subunit	0	-	-	-	-
187	SEN0183	211056	211069	211509	211509	219	202	30	374	329	52	0.793549	3.12359e-06	SEN0183	yadI	PTS system transporter subunit IIA	Phosphotransferase system (PTS), Ascorbate and aldarate metabolism	-	-	-	-
188	SEN0184	211548	211571	212800	213232	451	443	23	576	660	33	0.520832	0.00921138	SEN0184	yadE	hypothetical protein	0	-	-	-	-
189	SEN0185	213230	213187	212807	212270	581	515	92	976	1115	180	0.968291	5.32193e-16	SEN0185	panD	aspartate alpha-decarboxylase	beta-Alanine metabolism, Pantothenate and CoA biosynthesis	cytoplasm [GO:0005737]; aspartate 1-decarboxylase activity [GO:0004068]; alanine biosynthetic process [GO:0006523]; pantothenate biosynthetic process [GO:0015940]	alanine biosynthetic process [GO:0006523]; pantothenate biosynthetic process [GO:0015940]	aspartate 1-decarboxylase activity [GO:0004068]	cytoplasm [GO:0005737]
190	SEN0186	214194	214136	213282	213282	113	128	9	110	161	10	0.152003	0.333074	SEN0186	panC	pantoate--beta-alanine ligase	beta-Alanine metabolism, Pantothenate and CoA biosynthesis	cytoplasm [GO:0005737]; ATP binding [GO:0005524]; pantoate-beta-alanine ligase activity [GO:0004592]; pantothenate biosynthetic process [GO:0015940]	pantothenate biosynthetic process [GO:0015940]	ATP binding [GO:0005524]; pantoate-beta-alanine ligase activity [GO:0004592]	cytoplasm [GO:0005737]
191	SEN0187		215053	214262		47	66	4	67	93	6	0.584963	0.0251395	SEN0187	panB	3-methyl-2-oxobutanoate hydroxymethyltransferase	Pantothenate and CoA biosynthesis	cytoplasm [GO:0005737]; 3-methyl-2-oxobutanoate hydroxymethyltransferase activity [GO:0003864]; metal ion binding [GO:0046872]; pantothenate biosynthetic process [GO:0015940]	pantothenate biosynthetic process [GO:0015940]	3-methyl-2-oxobutanoate hydroxymethyltransferase activity [GO:0003864]; metal ion binding [GO:0046872]	cytoplasm [GO:0005737]
192	SEN0188		215653	215174		22	39	4	44	35	5	0.321928	0.141458	SEN0188	folK	2-amino-4-hydroxy-6-hydroxymethyldihydropteridine pyrophosphokinase	Folate biosynthesis	-	-	-	-
193	SEN0189	217068	217068	215650		422	450	19	376	466	19	0	0.124493	SEN0189	pcnB	poly(A) polymerase I	RNA degradation	-	-	-	-
194	SEN0190		218150	217209		206	243	15	121	123	8	-0.906891	3.3224e-07	SEN0190	yadB	glutamyl-Q tRNA(Asp) synthetase	0	-	-	-	-
195	SEN0191	218661	218629	218174	218151	3168	3299	456	2287	2505	345	-0.402437	0.0106635	SEN0191	dksA	RNA polymerase-binding transcription factor	0	-	-	-	-
196	predicted RNA_10	218244			218658	3213	3309	506	2351	2459	381	-0.409346	0.010028	predicted RNA	-	antisense: dksA	-	-	-	-	-
197	SEN0192	219510	219510	218806	218672	821	752	71	856	926	83	0.225292	0.000235269	SEN0192	sfsA	sugar fermentation stimulation protein A	0	DNA binding [GO:0003677]	0	DNA binding [GO:0003677]	0
198	SEN0193	220057	220057	219527	219511	89	99	11	91	88	11	0	0.973721	SEN0193	ligT	2'-5' RNA ligase	0	-	-	-	-
199	SEN0194		220085	222559		313	222	6	282	340	8	0.415037	0.845138	SEN0194	hrpB	ATP-dependent RNA helicase HrpB	0	-	-	-	-
200	SEN0195	222700	222700	225222	225274	866	885	22	1213	1202	31	0.494765	2.85789e-06	SEN0195	mrcB	penicillin-binding protein 1b	Peptidoglycan biosynthesis	-	-	-	-
201	SEN0196	225515	225515	227758	227758	457	438	12	765	814	23	0.938599	7.65676e-13	SEN0196	fhuA	ferrichrome outer membrane transporter	0	-	-	-	-
202	SEN0197		227807	228604		31	42	2	67	58	5	1.32193	0.00292238	SEN0197	fhuC	iron-hydroxamate transporter ATP-binding subunit	ABC transporters	-	-	-	-
203	SEN0198		228604	229494		60	54	4	50	56	3	-0.415037	0.737171	SEN0198	fhuD	iron-hydroxamate transporter substrate-binding subunit	ABC transporters	-	-	-	-
204	SEN0199		229491	231548		68	49	1	89	90	2	1	0.00392017	SEN0199	fhuB	iron-hydroxamate transporter permease subunit	ABC transporters	-	-	-	-
205	SEN0200		232485	233045		9	8	1	6	7	0	-	0.32104	SEN0200	stfA	major fimbrial subunit StfA	0	-	-	-	-
206	SEN0201		233131	235788		106	112	2	172	162	4	1	0.000845416	SEN0201	stfC	outer membrane usher protein StfC	0	-	-	-	-
207	SEN0202		235806	236558		17	18	1	7	9	0	-	0.000532867	SEN0202	stfD	periplasmic fimbrial chaperone stfd	0	-	-	-	-
208	SEN0203		236577	237089		0	1	0	1	0	0	-	0.151781	SEN0203	stfE	minor fimbrial subunit StfE	0	-	-	-	-
209	SEN0204		237086	237562		6	9	1	7	8	1	0	0.842358	SEN0204	stfF	minor fimbrial subunit StfF	0	-	-	-	-
210	SEN0205		237562	238092		1	1	0	3	0	0	-	0.838011	SEN0205	stfG	minor fimbrial subunit	0	-	-	-	-
211	SEN0206		238092	238931		52	52	4	60	30	3	-0.415037	0.456332	SEN0206	-	hypothetical protein	-	-	-	-	-
212	SEN0207	240319	240319	239039	239025	547	484	25	505	600	28	0.163499	0.828264	SEN0207	hemL	glutamate-1-semialdehyde aminotransferase	Porphyrin and chlorophyll metabolism	cytoplasm [GO:0005737]; glutamate-1-semialdehyde 2,1-aminomutase activity [GO:0042286]; pyridoxal phosphate binding [GO:0030170]; transaminase activity [GO:0008483]; protoporphyrinogen IX biosynthetic process [GO:0006782]	protoporphyrinogen IX biosynthetic process [GO:0006782]	glutamate-1-semialdehyde 2,1-aminomutase activity [GO:0042286]; pyridoxal phosphate binding [GO:0030170]; transaminase activity [GO:0008483]	cytoplasm [GO:0005737]
213	SEN0208	240489	240489	241910		359	318	15	267	221	11	-0.447459	1.87288e-06	SEN0208	yadQ	chloride channel protein	0	integral component of plasma membrane [GO:0005887]; antiporter activity [GO:0015297]; voltage-gated chloride channel activity [GO:0005247]	0	antiporter activity [GO:0015297]; voltage-gated chloride channel activity [GO:0005247]	integral component of plasma membrane [GO:0005887]
214	SEN0209	241940	241992	242336	242606	753	711	136	909	957	177	0.380143	5.65401e-06	SEN0209	yadR	iron-sulfur cluster insertion protein ErpA	0	iron ion binding [GO:0005506]; iron-sulfur cluster binding [GO:0051536]; structural molecule activity [GO:0005198]; iron-sulfur cluster assembly [GO:0016226]	iron-sulfur cluster assembly [GO:0016226]	iron ion binding [GO:0005506]; iron-sulfur cluster binding [GO:0051536]; structural molecule activity [GO:0005198]	0
215	SEN0210	243060	243060	242437	241956	228	234	23	247	200	23	0	0.271939	SEN0210	yadS	hypothetical protein	0	-	-	-	-
216	SEN0211		243897	243097		56	42	4	67	52	4	0	0.284215	SEN0211	btuF	vitamin B12-transporter protein BtuF	ABC transporters	-	-	-	-
217	SEN0212	244588	244588	243890		232	245	22	194	135	15	-0.552541	0.000312202	SEN0212	pfs	5'-methylthioadenosine/S-adenosylhomocysteine nucleosidase	Cysteine and methionine metabolism	adenosylhomocysteine nucleosidase activity [GO:0008782]; methylthioadenosine nucleosidase activity [GO:0008930]; L-methionine biosynthetic process from methylthioadenosine [GO:0019509]; L-methionine biosynthetic process from S-adenosylmethionine [GO:0019284]; nucleoside catabolic process [GO:0009164]	L-methionine biosynthetic process from methylthioadenosine [GO:0019509]; L-methionine biosynthetic process from S-adenosylmethionine [GO:0019284]; nucleoside catabolic process [GO:0009164]	adenosylhomocysteine nucleosidase activity [GO:0008782]; methylthioadenosine nucleosidase activity [GO:0008930]	0
218	SEN0213	244673	244673	246190	246206	341	334	14	345	353	15	0.0995357	0.242546	SEN0213	dgt	deoxyguanosinetriphosphate triphosphohydrolase	Purine metabolism	dGTPase activity [GO:0008832]; magnesium ion binding [GO:0000287]; dGTP catabolic process [GO:0006203]; GTP metabolic process [GO:0046039]	dGTP catabolic process [GO:0006203]; GTP metabolic process [GO:0046039]	dGTPase activity [GO:0008832]; magnesium ion binding [GO:0000287]	0
219	SEN0214	246299	246320	247747	247747	606	575	26	445	494	21	-0.308122	0.00333051	SEN0214	htrA	serine endoprotease	Two-component system	-	-	-	-
220	SEN0215	247900	247900	249057		206	187	10	207	180	10	0	0.638704	SEN0215	cdaR	carbohydrate diacid transcriptional activator CdaR	0	-	-	-	-
221	SEN0216		252146	249114		222	254	5	343	272	6	0.263034	0.130081	SEN0216	-	viral enhancing factor	-	-	-	-	-
222	SEN0217	252730	252718	252332	252289	2691	3022	475	3634	3912	641	0.432397	0.435813	SEN0217	yaeH	hypothetical protein	0	0	0	0	0
223	predicted RNA_11	252327			252679	2650	3044	519	3502	3848	684	0.398262	0.407484	predicted RNA	-	antisense: yaeH	-	-	-	-	-
224	SEN0218	252965	252965	254266	255148	230	282	12	297	300	15	0.321928	0.756187	SEN0218	-	inner membrane protein	-	-	-	-	-
225	SEN0219	255135	255127	254303	254000	957	1027	77	1089	1190	90	0.225067	0.00105523	SEN0219	dapD	2,3,4,5-tetrahydropyridine-2,6-carboxylate N-succinyltransferase	Lysine biosynthesis	cytoplasm [GO:0005737]; 2,3,4,5-tetrahydropyridine-2,6-dicarboxylate N-succinyltransferase activity [GO:0008666]; diaminopimelate biosynthetic process [GO:0019877]; lysine biosynthetic process via diaminopimelate [GO:0009089]	diaminopimelate biosynthetic process [GO:0019877]; lysine biosynthetic process via diaminopimelate [GO:0009089]	2,3,4,5-tetrahydropyridine-2,6-dicarboxylate N-succinyltransferase activity [GO:0008666]	cytoplasm [GO:0005737]
226	SEN0220		257829	255157		317	288	7	330	354	8	0.192645	0.806406	SEN0220	glnD	PII uridylyl-transferase	Two-component system	[protein-PII] uridylyltransferase activity [GO:0008773]; amino acid binding [GO:0016597]; phosphoric diester hydrolase activity [GO:0008081]; nitrogen compound metabolic process [GO:0006807]; regulation of nitrogen utilization [GO:0006808]	nitrogen compound metabolic process [GO:0006807]; regulation of nitrogen utilization [GO:0006808]	[protein-PII] uridylyltransferase activity [GO:0008773]; amino acid binding [GO:0016597]; phosphoric diester hydrolase activity [GO:0008081]	0
227	SEN0221	258879	258861	258067	257962	618	581	48	545	624	48	0	0.456658	SEN0221	map	methionine aminopeptidase	0	-	-	-	-
228	SEN0222A	258932	258932	259393		1017	1186	153	1405	1453	203	0.407948	0.000277203	SEN0222A	-	30s ribosomal protein S2	-	-	-	-	-
229	predicted RNA_12	260093			259254	5805	5710	441	6016	7450	528	0.259759	0.245955	predicted RNA	-	antisense: thrL	-	-	-	-	-
230	SEN0223		259312	260037	260037	5144	5086	453	5340	6685	545	0.266745	0.186278	SEN0223	rpsB	30S ribosomal protein S2	Ribosome	small ribosomal subunit [GO:0015935]; structural constituent of ribosome [GO:0003735]; translation [GO:0006412]	translation [GO:0006412]	structural constituent of ribosome [GO:0003735]	small ribosomal subunit [GO:0015935]
231	SEN0224	260038	260295	261146	261146	4839	4602	356	6290	7356	527	0.565926	0.725607	SEN0224	tsf	elongation factor Ts	0	cytoplasm [GO:0005737]; translation elongation factor activity [GO:0003746]	0	translation elongation factor activity [GO:0003746]	cytoplasm [GO:0005737]
232	predicted RNA_13	261020			260365	4143	4059	402	5628	6557	611	0.603977	0.617929	predicted RNA	-	antisense: thrL	-	-	-	-	-
233	SEN0225	261147	261291	262016	262162	455	457	40	689	677	61	0.608809	6.86343e-06	SEN0225	pyrH	uridylate kinase	Pyrimidine metabolism	-	-	-	-
234	SEN0226	262163	262163	262720	262720	1686	1669	193	1702	1891	211	0.128642	0.319263	SEN0226	frr	ribosome recycling factor	0	cytoplasm [GO:0005737]; translational termination [GO:0006415]	translational termination [GO:0006415]	0	cytoplasm [GO:0005737]
235	SEN0227	262721	262861	264057	264369	862	892	47	931	881	49	0.060121	0.00242425	SEN0227	dxr	1-deoxy-D-xylulose 5-phosphate reductoisomerase	Terpenoid backbone biosynthesis	-	-	-	-
236	SEN0228	264370	264370	265128	265128	305	332	27	318	355	29	0.103093	0.336593	SEN0228	uppS	undecaprenyl pyrophosphate synthase	Terpenoid backbone biosynthesis	-	-	-	-
237	SEN0229	265129	265141	265998	265998	350	390	27	428	434	33	0.289507	0.772125	SEN0229	cdsA	CDP-diglyceride synthase	Phosphatidylinositol signaling system,Glycerophospholipid metabolism	-	-	-	-
238	SEN0230	265999	266010	267362	267393	829	723	36	867	987	45	0.321928	5.701e-05	SEN0230	yaeL	zinc metallopeptidase RseP	0	-	-	-	-
239	SEN0231	267394	267394	269808	269808	2527	2517	67	3516	3798	99	0.563267	0.585246	SEN0231	yaeT	outer membrane protein assembly factor YaeT	0	cell outer membrane [GO:0009279]; integral component of membrane [GO:0016021]; Gram-negative-bacterium-type cell outer membrane assembly [GO:0043165]; protein insertion into membrane [GO:0051205]	Gram-negative-bacterium-type cell outer membrane assembly [GO:0043165]; protein insertion into membrane [GO:0051205]	0	cell outer membrane [GO:0009279]; integral component of membrane [GO:0016021]
240	predicted RNA_14	269913			269804	384	449	244	689	727	423	0.793777	7.84355e-10	predicted RNA	-	antisense: thrL	-	-	-	-	-
241	SEN0232	269809	269931	270416	270416	1547	1650	212	3142	3523	451	1.08906	0.0981401	SEN0232	hlpA	periplasmic chaperone	0	-	-	-	-
242	predicted RNA_15	270405			269996	1620	1617	254	3194	3542	540	1.08813	0.0993046	predicted RNA	-	antisense: thrL	-	-	-	-	-
243	SEN0233	270418	270420	271445	271550	825	815	51	1355	1363	87	0.770518	6.5657e-10	SEN0233	lpxD	UDP-3-O-[3-hydroxymyristoyl] glucosamine N-acyltransferase	Lipopolysaccharide biosynthesis	-	-	-	-
244	SEN0234	271551	271551	272006	272009	565	442	71	584	633	87	0.293196	0.18494	SEN0234	fabZ	(3R)-hydroxymyristoyl-ACP dehydratase	Fatty acid biosynthesis	cytoplasm [GO:0005737]; 3-hydroxyoctanoyl-[acyl-carrier-protein] dehydratase activity [GO:0047451]; fatty acid biosynthetic process [GO:0006633]; lipid A biosynthetic process [GO:0009245]	fatty acid biosynthetic process [GO:0006633]; lipid A biosynthetic process [GO:0009245]	3-hydroxyoctanoyl-[acyl-carrier-protein] dehydratase activity [GO:0047451]	cytoplasm [GO:0005737]
245	SEN0235	272010	272010	272798		930	733	67	903	965	77	0.200697	0.000385306	SEN0235	lpxA	UDP-N-acetylglucosamine acyltransferase	Lipopolysaccharide biosynthesis	cytoplasm [GO:0005737]; acyl-[acyl-carrier-protein]-UDP-N-acetylglucosamine O-acyltransferase activity [GO:0008780]; lipid A biosynthetic process [GO:0009245]	lipid A biosynthetic process [GO:0009245]	acyl-[acyl-carrier-protein]-UDP-N-acetylglucosamine O-acyltransferase activity [GO:0008780]	cytoplasm [GO:0005737]
246	SEN0236		272798	273946		343	268	17	374	378	21	0.304855	0.563225	SEN0236	lpxB	lipid-A-disaccharide synthase	Lipopolysaccharide biosynthesis	lipid-A-disaccharide synthase activity [GO:0008915]; lipid A biosynthetic process [GO:0009245]	lipid A biosynthetic process [GO:0009245]	lipid-A-disaccharide synthase activity [GO:0008915]	0
247	SEN0237		273943	274539	274539	233	206	23	239	276	28	0.283793	0.465268	SEN0237	rnhB	ribonuclease HII	DNA replication	cytoplasm [GO:0005737]; manganese ion binding [GO:0030145]; RNA binding [GO:0003723]; RNA-DNA hybrid ribonuclease activity [GO:0004523]; RNA catabolic process [GO:0006401]	RNA catabolic process [GO:0006401]	manganese ion binding [GO:0030145]; RNA binding [GO:0003723]; RNA-DNA hybrid ribonuclease activity [GO:0004523]	cytoplasm [GO:0005737]
248	SEN0238	274563	274563	278045	278045	1305	1603	26	743	753	14	-0.893085	5.46068e-05	SEN0238	dnaE	DNA polymerase III subunit alpha	Pyrimidine metabolism, DNA replication, Purine metabolism, Mismatch repair, Homologous recombination	-	-	-	-
249	predicted RNA_16	278036			277961	398	525	391	50	61	48	-3.02606	8.94676e-275	predicted RNA	-	antisense: thrL	-	-	-	-	-
250	SEN0239	278046	278058	279017	279017	660	662	44	439	508	32	-0.459432	5.5949e-05	SEN0239	accA	acetyl-CoA carboxylase carboxyltransferase subunit alpha	Pyruvate metabolism,Fatty acid biosynthesis,Tetracycline biosynthesis,Propanoate metabolism	acetyl-CoA carboxylase complex [GO:0009317]; acetyl-CoA carboxylase activity [GO:0003989]; ATP binding [GO:0005524]; fatty acid biosynthetic process [GO:0006633]; malonyl-CoA biosynthetic process [GO:2001295]	fatty acid biosynthetic process [GO:0006633]; malonyl-CoA biosynthetic process [GO:2001295]	acetyl-CoA carboxylase activity [GO:0003989]; ATP binding [GO:0005524]	acetyl-CoA carboxylase complex [GO:0009317]
251	SEN0240		279197	280960		118	130	4	131	161	5	0.321928	0.220514	SEN0240	-	secreted chitinase	-	-	-	-	-
252	SEN0241	281036	281036	283177	283188	339	357	10	405	393	12	0.263034	0.931284	SEN0241	ldcC	lysine decarboxylase	Lysine degradation, Tropane, piperidine and pyridine alkaloid biosynthesis	-	-	-	-
253	SEN0242	283233	283233	283622	283659	148	177	26	149	153	25	-0.0565835	0.600912	SEN0242	yaeR	hypothetical protein	0	-	-	-	-
254	SEN0243		283766	284977		122	122	6	148	122	7	0.222392	0.399843	SEN0243	mesJ	tRNA(Ile)-lysidine synthetase	0	-	-	-	-
255	SEN0245		285321	285061	284952	989	879	230	1312	1533	358	0.638326	1.07821e-07	SEN0245	rof	Rho-binding antiterminator	0	-	-	-	-
256	predicted RNA_17	285207			285481	1535	1526	358	2179	2304	535	0.579579	0.58991	predicted RNA	-	antisense: rof yaeP	-	-	-	-	-
257	SEN0246	285560	285526	285308		1070	1076	315	1575	1674	487	0.62857	6.3658e-07	SEN0246	yaeP	hypothetical protein	0	-	-	-	-
258	SEN0247	285706	285706	286251		114	102	12	82	100	11	-0.125531	0.331484	SEN0247	yaeQ	hypothetical protein	0	-	-	-	-
259	SEN0248		286248	286670	286670	249	358	46	453	387	65	0.498806	0.0606898	SEN0248	yaeJ	peptidyl-tRNA hydrolase domain-containing protein	0	-	-	-	-
260	SEN0249	286671	286702	287403	288094	719	798	69	666	665	62	-0.154328	0.410263	SEN0249	-	lipoprotein involved with copper homeostasis and adhesion	-	-	-	-	-
261	SEN0250	289217	289195	287477	287439	668	570	23	648	635	24	0.0614005	0.815441	SEN0250	proS	prolyl-tRNA synthetase	Aminoacyl-tRNA biosynthesis	cytoplasm [GO:0005737]; aminoacyl-tRNA editing activity [GO:0002161]; ATP binding [GO:0005524]; proline-tRNA ligase activity [GO:0004827]; prolyl-tRNA aminoacylation [GO:0006433]	prolyl-tRNA aminoacylation [GO:0006433]	aminoacyl-tRNA editing activity [GO:0002161]; ATP binding [GO:0005524]; proline-tRNA ligase activity [GO:0004827]	cytoplasm [GO:0005737]
262	SEN0251		290013	289306		80	69	6	68	67	6	0	0.614838	SEN0251	yaeB	hypothetical protein	0	-	-	-	-
263	SEN0252	290421	290414	290010		191	194	30	175	158	26	-0.206451	0.19546	SEN0252	rcsF	outer membrane lipoprotein	Two-component system	-	-	-	-
264	SEN0253	291386	291348	290533	290529	594	668	49	916	948	75	0.614109	6.83265e-09	SEN0253	yaeC	DL-methionine transporter substrate-binding subunit	ABC transporters	-	-	-	-
265	SEN0254		292040	291387		62	50	5	77	102	9	0.847997	0.00148116	SEN0254	yaeE	DL-methionine transporter permease	ABC transporters	-	-	-	-
266	SEN0255	293065	293064	292033		166	185	10	366	392	24	1.26303	1.94064e-15	SEN0255	abc	DL-methionine transporter ATP-binding subunit	ABC transporters	-	-	-	-
267	SEN0256	293249	293254	293820	293878	334	404	41	521	411	53	0.370368	0.168976	SEN0256	yaeD	D,D-heptose 1,7-bisphosphate phosphatase	Lipopolysaccharide biosynthesis	-	-	-	-
268	SEN_r001	294191			295742	3289	886	86	502	1779	49	-0.811555	0.000140436	SEN_r001	-	16S ribosomal RNA	-	-	-	-	-
269	SEN_t001	295802			295875	304	345	282	662	548	536	0.926538	6.135e-08	SEN_t001	-	Anticodon: GAT	-	-	-	-	-
270	predicted RNA_18	296009			295812	949	1071	328	2182	1889	674	1.03905	1.04782e-17	predicted RNA	-	antisense: thrL	-	-	-	-	-
271	SEN_t002	295990			296062	151	134	126	266	256	234	0.893085	2.72446e-07	SEN_t002	-	Anticodon: TGC	-	-	-	-	-
272	SEN_r002	296248			299303	6703	2472	96	1928	3885	63	-0.607683	0.000477748	SEN_r002	-	23S ribosomal RNA	-	-	-	-	-
273	SEN_r003	299487			299609	9	3	3	6	3	2	-0.584963	0.394074	SEN_r003	-	5S ribosomal RNA	-	-	-	-	-
274	SEN_t003	299796			299869	1	1	1	2	2	2	1	0.256504	SEN_t003	-	Anticodon: GTC	-	-	-	-	-
275	SEN0257		300037	300840		109	80	7	111	97	8	0.192645	0.29907	SEN0257	yafB	2,5-diketo-D-gluconate reductase B	0	-	-	-	-
276	SEN0258		301775	300861		72	71	5	81	72	5	0	0.567446	SEN0258	yafC	hypothetical protein	0	-	-	-	-
277	SEN0259		301880	303055		23	27	1	30	21	1	0	0.863602	SEN0259	-	drug efflux protein	-	-	-	-	-
278	SEN0260	303193	303208	303987	303987	361	314	27	527	584	46	0.768674	5.21545e-05	SEN0260	yafD	hypothetical protein	0	-	-	-	-
279	SEN0261	304063	304065	304835	306270	290	296	24	513	479	42	0.807355	1.0311e-05	SEN0261	yafE	methyltransferase	0	-	-	-	-
280	SEN0262	306268	306258	304891	304871	3971	3738	181	3921	4238	196	0.114864	0.0604904	SEN0262	dniR	membrane-bound lytic murein transglycosylase D	0	-	-	-	-
281	SEN0263	307085	307085	306330	306326	173	216	16	292	284	25	0.643856	0.00131855	SEN0263	gloB	hydroxyacylglutathione hydrolase	Pyruvate metabolism	hydroxyacylglutathione hydrolase activity [GO:0004416]; metal ion binding [GO:0046872]; methylglyoxal catabolic process to D-lactate via S-lactoyl-glutathione [GO:0019243]	methylglyoxal catabolic process to D-lactate via S-lactoyl-glutathione [GO:0019243]	hydroxyacylglutathione hydrolase activity [GO:0004416]; metal ion binding [GO:0046872]	0
282	SEN0264	307114	307120	307842	307986	286	269	24	415	411	37	0.624491	0.00580432	SEN0264	yafS	hypothetical protein	0	-	-	-	-
283	SEN0265	308309	308306	307839	307746	113	95	14	115	130	17	0.280108	0.155566	SEN0265	rnhA	ribonuclease H	DNA replication	cytoplasm [GO:0005737]; magnesium ion binding [GO:0000287]; nucleic acid binding [GO:0003676]; RNA-DNA hybrid ribonuclease activity [GO:0004523]; RNA catabolic process [GO:0006401]	RNA catabolic process [GO:0006401]	magnesium ion binding [GO:0000287]; nucleic acid binding [GO:0003676]; RNA-DNA hybrid ribonuclease activity [GO:0004523]	cytoplasm [GO:0005737]
284	SEN0266	308345	308370	309101	309186	603	660	55	844	930	79	0.522421	6.37882e-08	SEN0266	dnaQ	DNA polymerase III subunit epsilon	Pyrimidine metabolism, DNA replication, Purine metabolism, Mismatch repair, Homologous recombination	-	-	-	-
285	SEN_t004	309235			309308	6	8	6	5	5	4	-0.584963	0.267616	SEN_t004	-	Anticodon: GTC	-	-	-	-	-
286	SEN0267		310689	309634		11	12	0	11	5	0	-	0.105191	SEN0267	-	hypothetical protein	-	-	-	-	-
287	SEN0270		311796	312317		3	8	0	5	2	0	-	0.242153	SEN0270	-	hypothetical protein	-	-	-	-	-
288	SEN0273	316186	316591	317037	317037	88	81	12	88	123	15	0.321928	0.0552784	SEN0273	-	rhs-associated protein	-	-	-	-	-
289	SEN0274		317360	317103		1	0	0	1	2	0	-	0.257158	SEN0274	-	hypothetical protein	-	-	-	-	-
290	SEN0276		318486	318803		1	0	0	1	0	0	-	0.65945	SEN0276	-	hypothetical protein	-	-	-	-	-
291	SEN0277		318800	319267		2	0	0	2	1	0	-	0.320816	SEN0277	-	exported pathogenicity island protein	-	-	-	-	-
292	SEN0278		319584	319862		0	1	0	2	2	0	-	0.0487932	SEN0278	-	hypothetical protein	-	-	-	-	-
293	SEN0281		321747	322256		20	19	2	4	4	0	-	8.43906e-17	SEN0281	-	lipoprotein	-	-	-	-	-
294	SEN0282		322364	323077		18	12	1	28	27	2	1	0.00291709	SEN0282	safB	atypical fimbria chaperone	0	-	-	-	-
295	SEN0283		323101	325611		63	97	2	84	58	1	-1	0.509404	SEN0283	safC	atypical fimbria outer membrane usher	0	-	-	-	-
296	SEN0284		325633	326103		7	12	1	17	11	1	0	0.121607	SEN0284	safD	fimbrial structural subunit	0	-	-	-	-
297	SEN0285		326511	327332		48	56	4	43	48	3	-0.415037	0.503578	SEN0285	ybeJ	hypothetical protein	0	-	-	-	-
298	SEN0287	328147	328147	329094	329094	208	152	12	111	129	8	-0.584963	0.00358432	SEN0287	sinR	LysR family transcriptional regulator	0	-	-	-	-
299	SEN0288	329214	329214	329429	330170	51	51	15	73	72	22	0.552541	0.0371202	SEN0288	-	hypothetical protein	-	-	-	-	-
300	SEN0289	330170	330152	329433	329382	1089	1186	101	1447	1638	141	0.48134	0.00064646	SEN0289	-	outer membrane adhesin	-	-	-	-	-
301	SEN0290	330899	330890	330483	330255	182	198	30	231	231	37	0.302563	0.190058	SEN0290	-	hypothetical protein	-	-	-	-	-
302	SEN0291	331973	331967	331200	331200	342	364	29	328	294	26	-0.157541	0.00507623	SEN0291	yafV	hypothetical protein	0	-	-	-	-
303	SEN0292	334528	334520	332076	332076	529	545	14	431	454	11	-0.347923	0.00459442	SEN0292	yafH	acyl-CoA dehydrogenase	Fatty acid metabolism	-	-	-	-
304	SEN0293	334752	334760	335338	335338	544	600	63	750	845	90	0.514573	1.30719e-07	SEN0293	ghmA	phosphoheptose isomerase	Lipopolysaccharide biosynthesis	cytoplasm [GO:0005737]; carbohydrate binding [GO:0030246]; D-sedoheptulose 7-phosphate isomerase activity [GO:0008968]; zinc ion binding [GO:0008270]; carbohydrate metabolic process [GO:0005975]; D-glycero-D-manno-heptose 7-phosphate biosynthetic process [GO:2001061]	carbohydrate metabolic process [GO:0005975]; D-glycero-D-manno-heptose 7-phosphate biosynthetic process [GO:2001061]	carbohydrate binding [GO:0030246]; D-sedoheptulose 7-phosphate isomerase activity [GO:0008968]; zinc ion binding [GO:0008270]	cytoplasm [GO:0005737]
305	SEN0294	335525	335551	336318	336832	193	203	16	275	303	24	0.584963	0.00240521	SEN0294	yafJ	hypothetical protein	0	-	-	-	-
306	SEN0295	337051	337029	336289	336225	257	269	22	397	464	38	0.788496	6.16245e-05	SEN0295	yafK	hypothetical protein	0	-	-	-	-
307	SEN0296	337277	337279	338334	338334	251	253	15	192	171	11	-0.447459	0.000332421	SEN0296	dinP	DNA polymerase IV	0	-	-	-	-
308	SEN0297		338541	339692		44	57	2	51	64	3	0.584963	0.464781	SEN0297	-	hypothetical protein	-	-	-	-	-
309	SEN0298		339689	340303		32	27	3	28	48	4	0.415037	0.197987	SEN0298	prfH	peptide chain release factor-like protein	0	-	-	-	-
310	SEN0299	341961	341915	340458	340451	603	648	27	1043	1186	50	0.888969	2.79681e-13	SEN0299	pepD	aminoacyl-histidine dipeptidase	Histidine metabolism, beta-Alanine metabolism, Glutathione metabolism, Arginine and proline metabolism	-	-	-	-
311	SEN0300	342138	342164	342622	342628	818	747	109	830	968	128	0.231816	0.000163396	SEN0300	gpt	xanthine-guanine phosphoribosyltransferase	Purine metabolism	plasma membrane [GO:0005886]; magnesium ion binding [GO:0000287]; xanthine phosphoribosyltransferase activity [GO:0000310]; purine ribonucleoside salvage [GO:0006166]; XMP salvage [GO:0032265]	purine ribonucleoside salvage [GO:0006166]; XMP salvage [GO:0032265]	magnesium ion binding [GO:0000287]; xanthine phosphoribosyltransferase activity [GO:0000310]	plasma membrane [GO:0005886]
312	SEN0301	342711	342711	343955	344012	718	674	36	572	564	30	-0.263034	0.0125385	SEN0301	yafA	fermentation/respiration switch protein	0	carboxylic ester hydrolase activity [GO:0052689]	0	carboxylic ester hydrolase activity [GO:0052689]	0
313	SEN0302	344013	344013	344414	344422	654	628	102	738	850	130	0.349942	1.32358e-05	SEN0302	crl	DNA-binding transcriptional regulator Crl	0	cytoplasm [GO:0005737]; positive regulation of transcription, DNA-templated [GO:0045893]; transcription, DNA-templated [GO:0006351]	positive regulation of transcription, DNA-templated [GO:0045893]; transcription, DNA-templated [GO:0006351]	0	cytoplasm [GO:0005737]
314	SEN0303		345517	344465		44	69	3	74	95	5	0.736966	0.00757997	SEN0303	phoE	outer membrane phosphoporin protein E	0	-	-	-	-
315	SEN0304	345664	345800	346903	346904	173	217	11	233	227	13	0.241008	0.330388	SEN0304	proB	gamma-glutamyl kinase	Arginine and proline metabolism	cytoplasm [GO:0005737]; ATP binding [GO:0005524]; glutamate 5-kinase activity [GO:0004349]; RNA binding [GO:0003723]; L-proline biosynthetic process [GO:0055129]	L-proline biosynthetic process [GO:0055129]	ATP binding [GO:0005524]; glutamate 5-kinase activity [GO:0004349]; RNA binding [GO:0003723]	cytoplasm [GO:0005737]
316	SEN0305	346915	346915	348162	348173	272	238	13	316	388	18	0.469485	0.0373272	SEN0305	proA	gamma-glutamyl phosphate reductase	Arginine and proline metabolism	cytoplasm [GO:0005737]; glutamate-5-semialdehyde dehydrogenase activity [GO:0004350]; NADP binding [GO:0050661]; L-proline biosynthetic process [GO:0055129]	L-proline biosynthetic process [GO:0055129]	glutamate-5-semialdehyde dehydrogenase activity [GO:0004350]; NADP binding [GO:0050661]	cytoplasm [GO:0005737]
317	SEN_t005	348278			348350	4	8	5	7	7	6	0.263034	0.818257	SEN_t005	-	Anticodon: CGT	-	-	-	-	-
318	SEN0307	349433	349433	349125	348506	123	129	26	160	175	35	0.428843	0.0321059	SEN0307	-	IS3 transposase	-	-	-	-	-
319	SEN0310	350042	350042	350365	350435	869	816	167	1769	1929	375	1.16704	2.09625e-21	SEN0310	-	hypothetical protein	-	-	-	-	-
320	predicted RNA_19	350339			350136	702	684	219	1501	1543	490	1.16185	7.5509e-21	predicted RNA	-	antisense: thrL	-	-	-	-	-
321	SEN0311		350707	351945		18	17	0	41	42	2	-	1.13955e-06	SEN0311	-	permease/MSF transporter	-	-	-	-	-
322	SEN0312		352077	353498		28	24	1	33	36	1	0	0.108088	SEN0312	-	isopropylmalate isomerase large subunit	-	-	-	-	-
323	SEN0313		353500	354126		24	19	2	32	20	2	0	0.270523	SEN0313	-	3-isopropylmalate dehydratase small subunit	-	-	-	-	-
324	SEN0314		354141	355019		11	14	0	20	14	1	-	0.126236	SEN0314	-	fumarylacetoacetate (faa) hydrolase	-	-	-	-	-
325	SEN0315		355019	355933	355933	64	99	5	148	103	9	0.847997	0.00061134	SEN0315	-	hydrolase or acyltransferase	-	-	-	-	-
326	SEN0316	355934	355967	356932	356963	129	151	9	192	174	12	0.415037	0.0444202	SEN0316	-	LysR family transcriptional regulator	-	-	-	-	-
327	SEN0317		357149	356877		37	36	8	37	24	7	-0.192645	0.369407	SEN0317	-	hypothetical protein	-	-	-	-	-
328	SEN0318		357841	358239		26	14	3	27	41	5	0.736966	0.00553926	SEN0318	-	hypothetical protein	-	-	-	-	-
329	SEN0319		359044	358286		7	9	0	9	5	0	-	0.812981	SEN0319	stbE	fimbrial chaperone protein	0	-	-	-	-
330	SEN0320		360335	359010		25	35	1	26	24	1	0	0.432449	SEN0320	stbD	fimbrial protein	0	-	-	-	-
331	SEN0321		362901	360340		111	109	2	95	120	2	0	0.935725	SEN0321	stbC	outer membrane fimbrial usher protein	0	-	-	-	-
332	SEN0322		363646	362885		1	3	0	0	1	0	-	0.000689886	SEN0322	stbB	fimbrial chaperone protein	0	-	-	-	-
333	SEN0323		364244	363708		3	6	0	3	2	0	-	0.128522	SEN0323	stbA	fimbrial protein	0	-	-	-	-
334	SEN0324		364877	365641		108	120	9	114	110	9	0	0.898674	SEN0324	-	transmembrane regulator	-	-	-	-	-
335	SEN0325		365614	366114		46	50	6	70	62	8	0.415037	0.0764988	SEN0325	-	exported protein	-	-	-	-	-
336	SEN0326		366416	367990		167	175	7	125	130	5	-0.485427	0.0410805	SEN0326	-	rtn protein	-	-	-	-	-
337	SEN0327	368084	368090	368833		140	180	13	222	204	18	0.469485	0.0314829	SEN0327	-	transmembrane regulator	-	-	-	-	-
338	SEN0328		368806	369294		59	41	6	59	42	6	0	0.92512	SEN0328	-	hypothetical protein	-	-	-	-	-
339	SEN0329		369695	370219		54	54	6	40	35	4	-0.584963	0.0403985	SEN0329	-	outer membrane protein	-	-	-	-	-
340	SEN0330		370363	371004		18	19	1	13	15	1	0	0.238795	SEN0330	-	transcriptional regulator	-	-	-	-	-
341	SEN0331		371015	371239		9	12	3	10	16	3	0	0.427466	SEN0331	-	hypothetical protein	-	-	-	-	-
342	SEN0332	371297	371297	371656	371656	48	73	10	79	52	11	0.137504	0.623811	SEN0332	-	lipoprotein	-	-	-	-	-
343	SEN0333		373183	371726		22	28	1	17	26	0	-	0.470842	SEN0333	-	outer membrane efflux lipoprotein	-	-	-	-	-
344	SEN0334		376367	373200		26	33	0	38	29	0	-	0.443215	SEN0334	-	cation efflux protein	-	-	-	-	-
345	SEN0335		377590	376364		1	5	0	6	5	0	-	0.336752	SEN0335	-	cation efflux pump	-	-	-	-	-
346	SEN0336		377867	380170		29	22	0	23	27	0	-	0.937148	SEN0336	-	cation transport ATPase	-	-	-	-	-
347	SEN0337		380167	380631		64	60	8	55	71	9	0.169925	0.888387	SEN0337	-	transcriptional regulatory protein	-	-	-	-	-
348	SEN0338	380702	380709	380903	380903	51	67	19	61	71	22	0.211504	0.476647	SEN0338	-	metal-binding transport protein	-	-	-	-	-
349	SEN0339		381195	382448		161	139	7	173	194	9	0.36257	0.132476	SEN0339	-	metabolite transport protein	-	-	-	-	-
350	SEN0340	382627	382637	384595	384595	286	280	9	404	463	14	0.63743	0.00185349	SEN0340	mod	type III restriction-modification system enzyme modification methylase	0	-	-	-	-
351	SEN0341	384602	384602	387577	387577	622	609	13	823	909	19	0.547488	5.73166e-08	SEN0341	res	type III restriction-modification system protein	0	-	-	-	-
352	SEN0342	387749	387854	387955	387957	521	475	314	115	127	78	-2.00922	5.8651e-72	SEN0342	-	hypothetical protein	-	-	-	-	-
353	predicted RNA_20	387902			387814	593	513	400	115	115	85	-2.23447	2.24165e-101	predicted RNA	-	antisense: thrL	-	-	-	-	-
354	SEN0343	387958	388072	389475		784	718	34	329	346	15	-1.18057	4.80912e-30	SEN0343	-	terminal oxidase subunit I	-	-	-	-	-
355	SEN0344		389472	390482	390482	409	377	25	243	285	17	-0.556393	1.32213e-08	SEN0344	-	terminal oxidase subunit II	-	-	-	-	-
356	SEN0345		390499	390717		28	23	7	27	24	7	0	0.98264	SEN0345	-	hypothetical protein	-	-	-	-	-
357	SEN0346		390820	391824		94	76	5	102	97	6	0.263034	0.154134	SEN0346	-	AraC family transcriptional regulator	-	-	-	-	-
358	SEN0347		391970	394078		111	116	3	139	119	4	0.415037	0.278029	SEN0347	foxA	ferrioxamine B receptor	0	-	-	-	-
359	SEN0348	394751	394751	394119	394039	222	213	22	241	260	26	0.241008	0.563147	SEN0348	yahN	RhtC-like transporter	0	-	-	-	-
360	SEN0349	394930	394983	395258	395265	1403	1618	352	1356	1313	317	-0.151093	0.0404448	SEN0349	yahO	hypothetical protein	0	-	-	-	-
361	predicted RNA_21	395146			395006	1017	1057	473	883	874	409	-0.209739	0.0804552	predicted RNA	-	antisense: thrL	-	-	-	-	-
362	SEN0350		397019	395394		77	89	3	179	129	6	1	4.64246e-07	SEN0350	prpR	propionate catabolism operon regulatory protein	0	-	-	-	-
363	SEN0351		397285	398172		29	39	2	34	21	2	0	0.323668	SEN0351	prpB	2-methylisocitrate lyase	Propanoate metabolism	-	-	-	-
364	SEN0352		398295	399464		78	82	4	77	80	4	0	0.979759	SEN0352	prpC	methylcitrate synthase	Propanoate metabolism	-	-	-	-
365	SEN0353		399502	400953		36	48	1	45	44	2	1	0.789232	SEN0353	prpD	2-methylcitrate dehydratase	Propanoate metabolism	-	-	-	-
366	SEN0354		400994	402880		47	42	1	43	34	1	0	0.414213	SEN0354	prpE	propionyl-CoA synthetase	Propanoate metabolism	-	-	-	-
367	SEN0355	403960	403958	402984	402984	949	951	62	834	897	58	-0.0962153	0.0249134	SEN0355	hemB	delta-aminolevulinic acid dehydratase	Porphyrin and chlorophyll metabolism	-	-	-	-
368	SEN0356	404471	404471	407485	407485	2223	2169	46	2830	2939	62	0.430634	0.662338	SEN0356	yaiU	autotransporter/virulence factor	0	-	-	-	-
369	SEN0357		407571	408194		14	22	1	15	8	1	0	0.0433258	SEN0357	yaiV	DNA-binding transcriptional regulator	0	-	-	-	-
370	SEN0358		409369	408239		58	61	3	154	137	8	1.41504	1.37978e-12	SEN0358	ampH	beta-lactam binding protein AmpH	0	-	-	-	-
371	SEN0359	409845	409845	410963	410977	185	203	11	295	235	15	0.447459	0.0163276	SEN0359	sbmA	transporter	0	-	-	-	-
372	SEN0360		410978	412072		114	136	7	130	129	7	0	0.691	SEN0360	yaiW	lipoprotein	0	-	-	-	-
373	SEN0361	412422	412418	412110	412096	161	145	32	212	230	47	0.554589	0.0044419	SEN0361	yaiY	hypothetical protein	0	-	-	-	-
374	SEN0362	412674	412686	412901	413256	477	433	135	808	791	243	0.847997	7.18244e-13	SEN0362	yaiZ	hypothetical protein	0	-	-	-	-
375	SEN0363	414021	414021	412927	412674	512	528	30	657	655	39	0.378512	0.0217162	SEN0363	ddlA	D-alanyl-alanine synthetase A	D-Alanine metabolism,Peptidoglycan biosynthesis	-	-	-	-
376	SEN0364	414099	414099	414812	414812	208	243	20	152	148	13	-0.621488	0.000254473	SEN0364	-	hypothetical protein	-	-	-	-	-
377	SEN0365		414981	416192		88	93	4	104	111	5	0.321928	0.124155	SEN0365	-	efflux pump protein	-	-	-	-	-
378	SEN0366	416357	416483	416749	416797	249	279	63	369	325	85	0.432111	0.128847	SEN0366	yaiB	hypothetical protein	0	-	-	-	-
379	SEN0367	417047	417098	417418	417418	3372	3527	692	1857	1855	379	-0.868574	1.5574e-05	SEN0367	psiF	hypothetical protein	0	-	-	-	-
380	predicted RNA_22	417413			417071	3826	4244	758	2073	2039	393	-0.947669	3.27313e-05	predicted RNA	-	antisense: thrL	-	-	-	-	-
381	SEN0368	417419	417510	418622	418622	306	279	16	178	202	11	-0.540568	3.8538e-07	SEN0368	yaiC	diguanylate cyclase AdrA	0	-	-	-	-
382	SEN0369	419446	419446	418637	418637	126	125	10	194	198	15	0.584963	0.000662606	SEN0369	proC	pyrroline-5-carboxylate reductase	Arginine and proline metabolism	-	-	-	-
383	SEN0370	419586	419586	420041	420041	171	162	23	107	111	15	-0.616671	0.00374373	SEN0370	yaiI	hypothetical protein	0	0	0	0	0
384	SEN0371	420226	420226	420771	420793	175	156	19	181	187	22	0.211504	0.456481	SEN0371	aroL	shikimate kinase	Phenylalanine, tyrosine and tryptophan biosynthesis	cytoplasm [GO:0005737]; ATP binding [GO:0005524]; magnesium ion binding [GO:0000287]; shikimate kinase activity [GO:0004765]; aromatic amino acid family biosynthetic process [GO:0009073]; chorismate biosynthetic process [GO:0009423]	aromatic amino acid family biosynthetic process [GO:0009073]; chorismate biosynthetic process [GO:0009423]	ATP binding [GO:0005524]; magnesium ion binding [GO:0000287]; shikimate kinase activity [GO:0004765]	cytoplasm [GO:0005737]
385	SEN0372	420798	420798	420989	420993	1363	1646	505	1147	1054	376	-0.425551	0.0165757	SEN0372	yaiA	hypothetical protein	0	-	-	-	-
386	predicted RNA_23	420978			420829	965	1219	469	796	777	344	-0.447179	0.578137	predicted RNA	-	antisense: thrL	-	-	-	-	-
387	SEN0373	420997	421240	421917	421917	220	238	21	268	272	26	0.308122	0.507408	SEN0373	aroM	hypothetical protein	0	-	-	-	-
388	SEN0374	421983	421988	422272	422508	221	223	50	251	219	54	0.111031	0.825165	SEN0374	yaiE	hypothetical protein	0	0	0	0	0
389	SEN0375	423221	423221	422310	421983	321	302	22	261	270	19	-0.211504	0.00192128	SEN0375	rdgC	recombination associated protein	0	-	-	-	-
390	SEN0376		423347	424255		78	74	5	84	73	5	0	0.671878	SEN0376	yajF	fructokinase	Amino sugar and nucleotide sugar metabolism, Fructose and mannose metabolism, Starch and sucrose metabolism	-	-	-	-
391	SEN0377		425449	424277		95	104	5	94	107	5	0	0.689728	SEN0377	araJ	MFS transport protein AraJ	0	-	-	-	-
392	SEN0378		428762	425622		197	228	4	204	214	4	0	0.473597	SEN0378	sbcC	exonuclease subunit SbcC	0	-	-	-	-
393	SEN0379		429961	428759		130	122	6	133	120	6	0	0.853196	SEN0379	sbcD	exonuclease subunit SbcD	0	-	-	-	-
394	SEN0380	430176	430176	430865	430920	275	317	27	284	295	27	0	0.0836287	SEN0380	phoB	transcriptional regulator PhoB	Two-component system	-	-	-	-
395	SEN0381		430935	432230		140	134	6	166	176	8	0.415037	0.0944927	SEN0381	phoR	phosphate regulon sensor protein	Two-component system	-	-	-	-
396	SEN0382	432490	432639	433958	433965	401	317	17	399	464	21	0.304855	0.571491	SEN0382	brnQ	branched chain amino acid transport system II carrier protein	0	-	-	-	-
397	SEN0383		434033	435403		132	116	5	197	210	9	0.847997	0.000134293	SEN0383	proY	proline-specific permease	0	-	-	-	-
398	SEN0384		435565	437382		29	40	1	31	31	1	0	0.655602	SEN0384	malZ	maltodextrin glucosidase	Galactose metabolism, Starch and sucrose metabolism	-	-	-	-
399	SEN0385	438216	438056	437454	437444	5712	6431	648	4717	4478	500	-0.374066	0.000943858	SEN0385	-	peroxidase	-	-	-	-	-
400	predicted RNA_24	438254			438217	231	184	352	252	253	437	0.312058	0.236604	predicted RNA	-	antisense: thrL	-	-	-	-	-
401	predicted RNA_25	437453			438243	7437	7775	619	6125	6034	504	-0.296516	0.00115473	predicted RNA	-	antisense: SEN0385	-	-	-	-	-
402	SEN0386	438847	438847	438266	438266	288	240	29	291	327	34	0.229482	0.796321	SEN0386	yajB	acyl carrier protein phosphodiesterase	Pantothenate and CoA biosynthesis	[acyl-carrier-protein] phosphodiesterase activity [GO:0008770]; fatty acid biosynthetic process [GO:0006633]	fatty acid biosynthetic process [GO:0006633]	[acyl-carrier-protein] phosphodiesterase activity [GO:0008770]	0
403	SEN0387		438941	440005		123	92	6	131	97	7	0.222392	0.471552	SEN0387	queA	S-adenosylmethionine--tRNA ribosyltransferase-isomerase	0	cytoplasm [GO:0005737]; isomerase activity [GO:0016853]; transferase activity [GO:0016740]; queuosine biosynthetic process [GO:0008616]	queuosine biosynthetic process [GO:0008616]	isomerase activity [GO:0016853]; transferase activity [GO:0016740]	cytoplasm [GO:0005737]
404	SEN0388	440151	440202	441329	441351	558	635	34	727	846	45	0.40439	1.69323e-06	SEN0388	tgt	queuine tRNA-ribosyltransferase	0	metal ion binding [GO:0046872]; queuine tRNA-ribosyltransferase activity [GO:0008479]; queuosine biosynthetic process [GO:0008616]; tRNA modification [GO:0006400]	queuosine biosynthetic process [GO:0008616]; tRNA modification [GO:0006400]	metal ion binding [GO:0046872]; queuine tRNA-ribosyltransferase activity [GO:0008479]	0
405	SEN0389	441352	441352	441684	441711	720	571	124	1043	1236	225	0.859585	6.09357e-13	SEN0389	yajC	preprotein translocase subunit YajC	Bacterial secretion system, Protein export	-	-	-	-
406	SEN0390	441712	441712	443559	443559	721	673	24	1146	1243	42	0.807355	1.29662e-11	SEN0390	secD	preprotein translocase subunit SecD	Bacterial secretion system, Protein export	-	-	-	-
407	SEN0391	443560	443570	444541	444541	601	597	39	911	809	58	0.572579	2.23241e-08	SEN0391	secF	preprotein translocase subunit SecF	Bacterial secretion system, Protein export	-	-	-	-
408	SEN0392	444644	444686	445051	445076	155	148	26	226	227	40	0.621488	0.00153752	SEN0392	-	hypothetical protein	-	-	-	-	-
409	SEN0393		445077	445769		73	70	6	96	87	8	0.415037	0.0582212	SEN0393	-	DeoR family transcriptional regulator	-	-	-	-	-
410	SEN0394	445932	445939	446286	446445	200	238	40	372	345	67	0.744161	1.4085e-05	SEN0394	yajD	hypothetical protein	0	-	-	-	-
411	predicted RNA_26	446853			446558	1366	1474	309	3583	2668	690	1.15899	0.0266459	predicted RNA	-	antisense: thrL	-	-	-	-	-
412	predicted RNA_27	446558			446813	1254	1312	323	3252	2327	712	1.14034	0.000176573	predicted RNA	-	-	-	-	-	-	-
413	SEN0395	447789	447778	446915	446914	474	511	36	494	398	33	-0.125531	0.0703998	SEN0395	tsx	nucleoside-specific channel-forming protein tsx	0	-	-	-	-
414	SEN0396		448617	448078		57	48	6	63	32	5	-0.263034	0.623335	SEN0396	yajI	hypothetical protein	0	-	-	-	-
415	SEN0397	448763	448769	449218	449221	785	811	114	1107	1161	165	0.533432	5.42442e-07	SEN0397	ybaD	transcriptional regulator NrdR	0	ATP binding [GO:0005524]; DNA binding [GO:0003677]; zinc ion binding [GO:0008270]; negative regulation of transcription, DNA-templated [GO:0045892]; transcription, DNA-templated [GO:0006351]	negative regulation of transcription, DNA-templated [GO:0045892]; transcription, DNA-templated [GO:0006351]	ATP binding [GO:0005524]; DNA binding [GO:0003677]; zinc ion binding [GO:0008270]	0
416	SEN0398	449222	449222	450325	450325	959	807	51	771	815	47	-0.117836	0.0403523	SEN0398	ribD	bifunctional diaminohydroxyphosphoribosylaminopyrimidine deaminase/5-amino-6-(5-phosphoribosylamino)uracil reductase	Riboflavin metabolism	-	-	-	-
417	SEN0399	450414	450414	450884	450904	109	147	17	162	169	23	0.436099	0.0507681	SEN0399	ribH	6,7-dimethyl-8-ribityllumazine synthase	Riboflavin metabolism	riboflavin synthase complex [GO:0009349]; 6,7-dimethyl-8-ribityllumazine synthase activity [GO:0000906]; transferase activity [GO:0016740]; riboflavin biosynthetic process [GO:0009231]	riboflavin biosynthetic process [GO:0009231]	6,7-dimethyl-8-ribityllumazine synthase activity [GO:0000906]; transferase activity [GO:0016740]	riboflavin synthase complex [GO:0009349]
418	SEN0400	450905	450905	451324	451347	1285	1111	183	1504	1851	263	0.523219	0.00744369	SEN0400	nusB	transcription antitermination protein NusB	0	RNA binding [GO:0003723]; DNA-templated transcription, termination [GO:0006353]; regulation of transcription, DNA-templated [GO:0006355]	DNA-templated transcription, termination [GO:0006353]; regulation of transcription, DNA-templated [GO:0006355]	RNA binding [GO:0003723]	0
419	SEN0401	451403	451403	452383		147	164	10	180	181	12	0.263034	0.273887	SEN0401	thiL	thiamine monophosphate kinase	Thiamine metabolism	-	-	-	-
420	SEN0402		452361	452876	453967	184	164	21	152	161	19	-0.14439	0.412862	SEN0402	pgpA	phosphatidylglycerophosphatase A	Glycerophospholipid metabolism	-	-	-	-
421	SEN0403	453954	453954	452980	452850	1657	1599	107	1326	1486	94	-0.186878	0.0220714	SEN0403	yajO	oxidoreductase	0	-	-	-	-
422	SEN0404	455896	455873	454011	453955	855	806	28	788	839	28	0	0.0079733	SEN0404	dxs	1-deoxy-D-xylulose-5-phosphate synthase	Terpenoid backbone biosynthesis	1-deoxy-D-xylulose-5-phosphate synthase activity [GO:0008661]; magnesium ion binding [GO:0000287]; thiamine pyrophosphate binding [GO:0030976]; 1-deoxy-D-xylulose 5-phosphate biosynthetic process [GO:0052865]; terpenoid biosynthetic process [GO:0016114]; thiamine biosynthetic process [GO:0009228]	1-deoxy-D-xylulose 5-phosphate biosynthetic process [GO:0052865]; terpenoid biosynthetic process [GO:0016114]; thiamine biosynthetic process [GO:0009228]	1-deoxy-D-xylulose-5-phosphate synthase activity [GO:0008661]; magnesium ion binding [GO:0000287]; thiamine pyrophosphate binding [GO:0030976]	0
423	SEN0405		456796	455897	455897	550	502	37	537	508	38	0.0384741	0.626855	SEN0405	ispA	geranyltranstransferase	Terpenoid backbone biosynthesis	-	-	-	-
424	SEN0406	457235	457039	456797		187	201	51	250	258	68	0.415037	0.0519366	SEN0406	xseB	exodeoxyribonuclease VII small subunit	Mismatch repair	cytoplasm [GO:0005737]; exodeoxyribonuclease VII complex [GO:0009318]; exodeoxyribonuclease VII activity [GO:0008855]; DNA catabolic process [GO:0006308]	DNA catabolic process [GO:0006308]	exodeoxyribonuclease VII activity [GO:0008855]	cytoplasm [GO:0005737]; exodeoxyribonuclease VII complex [GO:0009318]
425	SEN0407	457245	457249	458697	458697	817	801	35	709	823	34	-0.0418202	0.0269838	SEN0407	thiI	thiamine biosynthesis protein ThiI	Thiamine metabolism	cytoplasm [GO:0005737]; ATP binding [GO:0005524]; sulfurtransferase activity [GO:0016783]; tRNA adenylyltransferase activity [GO:0004810]; tRNA binding [GO:0000049]; thiamine biosynthetic process [GO:0009228]; thiamine diphosphate biosynthetic process [GO:0009229]; thiazole biosynthetic process [GO:0052837]; tRNA thio-modification [GO:0034227]	thiamine biosynthetic process [GO:0009228]; thiamine diphosphate biosynthetic process [GO:0009229]; thiazole biosynthetic process [GO:0052837]; tRNA thio-modification [GO:0034227]	ATP binding [GO:0005524]; sulfurtransferase activity [GO:0016783]; tRNA adenylyltransferase activity [GO:0004810]; tRNA binding [GO:0000049]	cytoplasm [GO:0005737]
426	SEN0408		459538	458741		38	44	3	26	33	2	-0.584963	0.100157	SEN0408	phnV	membrane protein of 2-aminoethylphosphonate transporter	ABC transporters	-	-	-	-
427	SEN0409		460401	459532		12	16	1	8	8	0	-	0.0224961	SEN0409	phnU	membrane protein of 2-aminoethylphosphonate transporter	ABC transporters	-	-	-	-
428	SEN0410		461513	460404		89	83	5	88	67	4	-0.321928	0.585897	SEN0410	phnT	2-aminoethylphosphonate transporter ATP-binding protein	ABC transporters	-	-	-	-
429	SEN0411		462463	461519		70	80	5	95	75	5	0	0.284298	SEN0411	phnS	periplasmic binding component of 2-aminoethylphosphonate transporter	ABC transporters	-	-	-	-
430	SEN0412		463449	462730		61	52	5	71	65	6	0.263034	0.288575	SEN0412	phnR	2-aminoethylphosphonate uptake and metabolism operon regulator	0	-	-	-	-
431	SEN0413		463589	464692		19	25	1	24	19	1	0	0.936887	SEN0413	phnW	2-aminoethylphosphonate--pyruvate transaminase	Phosphonate and phosphinate metabolism	2-aminoethylphosphonate-pyruvate transaminase activity [GO:0047304]; organic phosphonate catabolic process [GO:0019700]	organic phosphonate catabolic process [GO:0019700]	2-aminoethylphosphonate-pyruvate transaminase activity [GO:0047304]	0
432	SEN0414		464699	465511		8	12	0	3	6	0	-	0.00200238	SEN0414	phnX	phosphonoacetaldehyde hydrolase	Phosphonate and phosphinate metabolism	magnesium ion binding [GO:0000287]; phosphonoacetaldehyde hydrolase activity [GO:0050194]; organic phosphonate catabolic process [GO:0019700]	organic phosphonate catabolic process [GO:0019700]	magnesium ion binding [GO:0000287]; phosphonoacetaldehyde hydrolase activity [GO:0050194]	0
433	SEN0415		466198	465608	465608	237	148	20	143	136	15	-0.415037	0.0119031	SEN0415	thiJ	DJ-1 family protein	0	-	-	-	-
434	SEN0416	467078	467072	466161		386	349	26	403	372	27	0.0544478	0.363413	SEN0416	apbA	2-dehydropantoate 2-reductase	Pantothenate and CoA biosynthesis	-	-	-	-
435	SEN0417	467170	467180	467689	467877	1257	1432	169	1649	1627	211	0.32022	0.579386	SEN0417	yajQ	nucleotide-binding protein	0	-	-	-	-
436	SEN0418	469100	469100	467736	467164	177	188	8	194	221	10	0.321928	0.445873	SEN0418	yajR	major facilitator family transporter	0	-	-	-	-
437	SEN0419		469625	471136		18	14	0	23	42	1	-	0.000155266	SEN0419	-	hypothetical protein	-	-	-	-	-
438	SEN0421	473613	473613	472723	472719	1250	1168	87	2204	2292	165	0.923379	4.02066e-07	SEN0421	cyoE	protoheme IX farnesyltransferase	Oxidative phosphorylation,Porphyrin and chlorophyll metabolism	-	-	-	-
439	SEN0422		473954	473625	473614	710	707	138	1207	1183	237	0.780219	3.68469e-11	SEN0422	cyoD	cytochrome o ubiquinol oxidase subunit IV	Oxidative phosphorylation	-	-	-	-
440	SEN0423	474557	474469	473954		570	543	69	914	948	118	0.774119	5.59675e-12	SEN0423	cyoC	cytochrome o ubiquinol oxidase subunit III	Oxidative phosphorylation	-	-	-	-
441	SEN0424	476549	476549	474558	474558	1486	1403	46	2257	2547	79	0.780219	0.267318	SEN0424	cyoB	cytochrome o ubiquinol oxidase subunit I	Oxidative phosphorylation	-	-	-	-
442	SEN0425	477535	477516	476560	476559	1446	1486	98	1719	1919	125	0.351074	0.732695	SEN0425	cyoA	cytochrome o ubiquinol oxidase subunit II	Oxidative phosphorylation	-	-	-	-
443	SEN0426		479444	477969		122	118	5	140	204	7	0.485427	0.00680216	SEN0426	ampG	muropeptide transporter	0	-	-	-	-
444	SEN0427	480120	480120	479488	479488	202	224	21	170	207	19	-0.14439	0.134884	SEN0427	yajG	hypothetical protein	0	-	-	-	-
445	SEN0428	480342	480370	480687	480687	4116	3275	748	3904	4055	822	0.1361	0.067978	SEN0428	bolA	transcriptional regulator BolA	0	-	-	-	-
446	SEN0429	480825	481034	482332	482370	6157	6050	302	8432	9729	460	0.607085	0.548072	SEN0429	tig	trigger factor	0	cytoplasm [GO:0005737]; peptidyl-prolyl cis-trans isomerase activity [GO:0003755]; cell cycle [GO:0007049]; cell division [GO:0051301]; protein folding [GO:0006457]; protein transport [GO:0015031]	cell cycle [GO:0007049]; cell division [GO:0051301]; protein folding [GO:0006457]; protein transport [GO:0015031]	peptidyl-prolyl cis-trans isomerase activity [GO:0003755]	cytoplasm [GO:0005737]
447	SEN0430	482489	482580	483203	483454	1444	1253	139	3150	3570	354	1.34866	0.000802713	SEN0430	clpP	ATP-dependent Clp protease proteolytic subunit	0	cytoplasm [GO:0005737]; serine-type endopeptidase activity [GO:0004252]	0	serine-type endopeptidase activity [GO:0004252]	cytoplasm [GO:0005737]
448	SEN0431	483455	483455	484726	484762	9450	8128	444	8814	11053	514	0.211209	0.488362	SEN0431	clpX	ATP-dependent protease ATP-binding subunit ClpX	0	ATP binding [GO:0005524]; zinc ion binding [GO:0008270]; protein folding [GO:0006457]	protein folding [GO:0006457]	ATP binding [GO:0005524]; zinc ion binding [GO:0008270]	0
449	SEN0432	484860	484912	487266	487305	2780	2411	70	7560	8274	221	1.65862	1.69009e-06	SEN0432	lon	DNA-binding ATP-dependent protease La	0	-	-	-	-
450	predicted RNA_28	487378			487432	374	443	478	552	497	626	0.389152	0.0704099	predicted RNA	-	-	-	-	-	-	-
451	SEN0433	487433	487475	487747	487747	5196	5193	1226	6408	6327	1531	0.320515	0.272841	SEN0433	hupB	transcriptional regulator HU subunit beta	0	-	-	-	-
452	predicted RNA_29	487748			487772	140	155	382	191	170	474	0.311314	0.138893	predicted RNA	-	-	-	-	-	-	-
453	predicted RNA_30	480654			480359	4158	3339	815	3810	4066	874	0.100833	0.0564505	predicted RNA	-	antisense: thrL	-	-	-	-	-
454	predicted RNA_31	482319			481339	5617	5529	366	7738	9144	566	0.628958	0.552339	predicted RNA	-	antisense: thrL	-	-	-	-	-
455	predicted RNA_32	482814			482575	663	715	185	2046	2268	591	1.67563	5.94921e-53	predicted RNA	-	antisense: thrL	-	-	-	-	-
456	predicted RNA_33	484693			483723	7850	7033	493	7294	9204	559	0.181261	0.462954	predicted RNA	-	antisense: thrL	-	-	-	-	-
457	predicted RNA_34	487089			486931	336	281	125	919	1059	409	1.71017	1.30657e-47	predicted RNA	-	antisense: thrL	-	-	-	-	-
458	predicted RNA_35	487772			487379	6409	6506	1056	8448	7851	1357	0.361811	0.87029	predicted RNA	-	antisense: thrL	-	-	-	-	-
459	SEN0434	487886	488038	489909	489945	1330	1385	46	1581	1472	53	0.204358	0.327774	SEN0434	cypD	peptidyl-prolyl cis-trans isomerase D	0	-	-	-	-
460	SEN0435	490059	490059	490433	490433	38	51	7	122	69	16	1.19265	2.52775e-07	SEN0435	ybaV	hypothetical protein	0	-	-	-	-
461	SEN0436	490491	490537	490935	490966	455	467	74	478	437	75	0.0193653	0.39257	SEN0436	ybaW	hypothetical protein	0	-	-	-	-
462	SEN0437	491736	491736	491041	491017	216	165	17	221	187	19	0.160465	0.815607	SEN0437	ybaX	queuosine biosynthesis protein QueC	0	ATP binding [GO:0005524]; ligase activity, forming carbon-nitrogen bonds [GO:0016879]; zinc ion binding [GO:0008270]; queuosine biosynthetic process [GO:0008616]	queuosine biosynthetic process [GO:0008616]	ATP binding [GO:0005524]; ligase activity, forming carbon-nitrogen bonds [GO:0016879]; zinc ion binding [GO:0008270]	0
463	SEN0438		493264	491801		166	155	7	188	173	8	0.192645	0.390328	SEN0438	ybaE	solute-binding protein	0	-	-	-	-
464	SEN0439	493602	493602	494420	494420	196	161	14	133	145	11	-0.347923	0.0641913	SEN0439	cof	hypothetical protein	0	hydrolase activity, acting on acid anhydrides, in phosphorus-containing anhydrides [GO:0016818]; magnesium ion binding [GO:0000287]; phosphatase activity [GO:0016791]; dephosphorylation [GO:0016311]	dephosphorylation [GO:0016311]	hydrolase activity, acting on acid anhydrides, in phosphorus-containing anhydrides [GO:0016818]; magnesium ion binding [GO:0000287]; phosphatase activity [GO:0016791]	0
465	SEN0440		495525	494470		106	95	6	107	84	5	-0.263034	0.964916	SEN0440	-	lyase	-	-	-	-	-
466	SEN0441	495638	495638	496096	496122	1018	883	133	421	443	61	-1.12455	4.75006e-27	SEN0441	ybaO	hypothetical protein	0	-	-	-	-
467	SEN0442		496137	497909		256	248	9	168	192	6	-0.584963	0.000239732	SEN0442	mdlA	multidrug transporter membrane\ATP-binding proteins	0	-	-	-	-
468	SEN0443		497941	499683		157	136	5	133	136	5	0	0.612676	SEN0443	mdlB	multidrug transporter membrane\ATP-binding proteins	ABC transporters	-	-	-	-
469	SEN0444		499896	500234		0	4	0	2	4	0	-	0.350902	SEN0444	glnK	nitrogen regulatory protein P-II 2	0	-	-	-	-
470	SEN0445		500266	501552		36	15	1	31	35	1	0	0.176483	SEN0445	amtB	ammonium transporter	0	-	-	-	-
471	SEN0446		502512	501652		99	100	7	70	97	6	-0.222392	0.326993	SEN0446	tesB	acyl-CoA thioesterase II	Biosynthesis of unsaturated fatty acids	-	-	-	-
472	SEN0447	502672	502727	503296	503605	20017	18050	2150	6989	7974	863	-1.3169	1.35492e-14	SEN0447	ybaY	hypothetical protein	0	-	-	-	-
473	SEN0448	503718	503718	503329	502672	148	191	28	158	128	24	-0.222392	0.216128	SEN0448	ybaZ	methylated-DNA methyltransferase	0	-	-	-	-
474	SEN0449	505511	505499	503949	503801	168	215	7	278	254	11	0.652077	0.0113498	SEN0449	ylaB	hypothetical protein	0	-	-	-	-
475	SEN0450	505723	505724	505984	505984	380	502	109	456	401	107	-0.0267173	0.178592	SEN0450	rpmE2	50S ribosomal protein L31	Ribosome	ribosome [GO:0005840]; structural constituent of ribosome [GO:0003735]; translation [GO:0006412]	translation [GO:0006412]	structural constituent of ribosome [GO:0003735]	ribosome [GO:0005840]
476	SEN0451	505985	505990	506130	506679	310	427	168	343	292	147	-0.192645	0.00272573	SEN0451	rpmJ2	50S ribosomal protein L36	Ribosome	-	-	-	-
477	SEN0452	506773	506656	506186	506178	225	243	32	263	241	35	0.129283	0.80672	SEN0452	ylaC	hypothetical protein	0	-	-	-	-
478	SEN0453	507430	507325	506774	506774	512	579	63	959	1014	117	0.893085	3.16149e-14	SEN0453	maa	maltose O-acetyltransferase	0	-	-	-	-
479	predicted RNA_36	507423			508194	6070	6311	516	12670	13833	1128	1.12832	0.028228	predicted RNA	-	antisense: hha ybaJ	-	-	-	-	-
480	SEN0454	507749	507722	507504	507433	1644	1730	496	3486	3838	1100	1.14909	0.0647211	SEN0454	hha	hemolysin expression-modulating protein	0	-	-	-	-
481	SEN0455	508403	508124	507750	507750	3458	3483	596	7098	7582	1286	1.10951	0.292495	SEN0455	ybaJ	hypothetical protein	0	-	-	-	-
482	SEN0456	511791	511769	508620	508620	2102	1908	40	2371	2614	52	0.378512	0.826642	SEN0456	acrB	acriflavin resistance protein B	0	-	-	-	-
483	SEN0457	513515	512985	511792	511792	1143	1229	64	1347	1402	75	0.228819	0.0720269	SEN0457	acrA	acriflavin resistance protein A	0	-	-	-	-
484	SEN0458	511755	513127	513780	513793	578	649	60	965	971	97	0.693022	2.60731e-10	SEN0458	acrR	DNA-binding transcriptional repressor AcrR	0	-	-	-	-
485	SEN0459	513899	513899	517261	517728	768	816	15	1137	1137	22	0.552541	3.31361e-07	SEN0459	aefA	potassium efflux protein KefA	0	-	-	-	-
486	SEN0460	518238	518238	517303	516896	297	347	22	315	353	23	0.0641303	0.244885	SEN0460	-	hypothetical protein	-	-	-	-	-
487	SEN0461		518475	518308		17	20	7	19	19	7	0	0.912125	SEN0461	ybaM	hypothetical protein	0	-	-	-	-
488	SEN0462	519004	519004	518489		122	147	16	93	72	10	-0.678072	0.000565821	SEN0462	priC	primosomal replication protein N''	Homologous recombination	-	-	-	-
489	SEN0463		519085	519462		34	25	5	28	21	4	-0.321928	0.485575	SEN0463	ybaN	hypothetical protein	0	-	-	-	-
490	SEN0464	519579	519615	520166	520171	250	245	28	372	394	45	0.684498	0.000633718	SEN0464	apt	adenine phosphoribosyltransferase	Purine metabolism	cytoplasm [GO:0005737]; adenine phosphoribosyltransferase activity [GO:0003999]; adenine salvage [GO:0006168]; AMP salvage [GO:0044209]	adenine salvage [GO:0006168]; AMP salvage [GO:0044209]	adenine phosphoribosyltransferase activity [GO:0003999]	cytoplasm [GO:0005737]
491	SEN0465	520275	520280	522208	522253	927	878	30	799	849	28	-0.0995357	0.024489	SEN0465	dnaX	DNA polymerase III subunits gamma and tau	Pyrimidine metabolism, DNA replication, Purine metabolism, Mismatch repair, Homologous recombination	-	-	-	-
492	SEN0466	522254	522254	522583		188	152	33	178	238	41	0.313158	0.156773	SEN0466	ybaB	hypothetical protein	0	bacterial nucleoid [GO:0043590]; cytoplasm [GO:0005737]; DNA binding [GO:0003677]	0	DNA binding [GO:0003677]	bacterial nucleoid [GO:0043590]; cytoplasm [GO:0005737]
493	SEN0467		522583	523188	523188	181	155	17	187	214	21	0.304855	0.2204	SEN0467	recR	recombination protein RecR	Homologous recombination	DNA binding [GO:0003677]; metal ion binding [GO:0046872]; DNA recombination [GO:0006310]; DNA repair [GO:0006281]	DNA recombination [GO:0006310]; DNA repair [GO:0006281]	DNA binding [GO:0003677]; metal ion binding [GO:0046872]	0
494	SEN0468	523278	523299	525173	525318	1354	1314	45	10798	12273	404	3.16636	8.84542e-86	SEN0468	htpG	heat shock protein 90	0	-	-	-	-
495	predicted RNA_37	523873			523383	442	457	59	4005	4267	553	3.22849	0	predicted RNA	-	antisense: thrL	-	-	-	-	-
496	predicted RNA_38	525229			524638	536	512	57	4077	4730	489	3.1008	0	predicted RNA	-	antisense: thrL	-	-	-	-	-
497	SEN0469	525517	525531	526175	526198	744	652	69	788	881	85	0.300866	3.60231e-05	SEN0469	adk	adenylate kinase	Purine metabolism	cytoplasm [GO:0005737]; adenylate kinase activity [GO:0004017]; ATP binding [GO:0005524]; AMP salvage [GO:0044209]	AMP salvage [GO:0044209]	adenylate kinase activity [GO:0004017]; ATP binding [GO:0005524]	cytoplasm [GO:0005737]
498	SEN0470	526322	526404	527366	527457	215	182	13	198	195	13	0	0.626155	SEN0470	hemH	ferrochelatase	Porphyrin and chlorophyll metabolism	cytoplasm [GO:0005737]; ferrochelatase activity [GO:0004325]; metal ion binding [GO:0046872]; heme biosynthetic process [GO:0006783]	heme biosynthetic process [GO:0006783]	ferrochelatase activity [GO:0004325]; metal ion binding [GO:0046872]	cytoplasm [GO:0005737]
499	SEN0471		528334	527363		48	43	3	79	73	5	0.736966	0.00246833	SEN0471	aes	acetyl esterase	2,4-Dichlorobenzoate degradation,Tropane, piperidine and pyridine alkaloid biosynthesis	cytoplasm [GO:0005737]; carboxylic ester hydrolase activity [GO:0052689]	0	carboxylic ester hydrolase activity [GO:0052689]	cytoplasm [GO:0005737]
500	SEN0472	528487	528487	529791	530368	262	251	12	239	252	12	0	0.115579	SEN0472	gsk	inosine-guanosine kinase	Purine metabolism	-	-	-	-
501	SEN0473	531517	531516	529840	529610	681	620	24	473	460	18	-0.415037	5.26172e-05	SEN0473	ybaL	cation:proton antiport protein	0	-	-	-	-
502	SEN0474	532959	532951	531731	531731	92	111	5	199	206	10	1	1.00505e-08	SEN0474	fsr	fosmidomycin resistance protein	0	-	-	-	-
503	SEN0475	533124	533124	534785	535368	852	839	32	1085	1148	44	0.459432	9.64879e-06	SEN0475	ushA	bifunctional UDP-sugar hydrolase/5'-nucleotidase	Pyrimidine metabolism,Nicotinate and nicotinamide metabolism,Purine metabolism	-	-	-	-
504	SEN0476	535384	535381	534902	534023	257	255	34	291	299	40	0.234465	0.848594	SEN0476	ybaK	hypothetical protein	0	-	-	-	-
505	SEN0477	536377	536377	535583		151	119	10	88	91	7	-0.514573	0.00534631	SEN0477	ybaP	hypothetical protein	0	-	-	-	-
506	SEN0478		537290	536463		72	82	6	67	76	5	-0.263034	0.701701	SEN0478	-	hypothetical protein	-	-	-	-	-
507	SEN0479	539995	539945	537444	537444	2560	2459	64	1641	1638	43	-0.573735	0.00014072	SEN0479	copA	copper exporting ATPase	0	-	-	-	-
508	SEN0480	540017	540055	540471	541836	517	596	86	704	722	112	0.38109	9.51371e-05	SEN0480	cueR	DNA-binding transcriptional regulator CueR	0	-	-	-	-
509	SEN0481		540924	540472	540012	408	363	54	370	395	55	0.0264722	0.138168	SEN0481	ybbJ	hypothetical protein	0	-	-	-	-
510	SEN0482	541854	541838	540921		462	481	33	477	487	34	0.0430687	0.682221	SEN0482	ybbK	hypothetical protein	0	-	-	-	-
511	SEN0483		541985	542662		91	83	8	80	87	8	0	0.957672	SEN0483	ybbL	ABC transporter ATP-binding protein	0	-	-	-	-
512	SEN0484		542649	543428	544382	120	132	10	181	179	15	0.584963	0.00645689	SEN0484	ybbM	hypothetical protein	0	-	-	-	-
513	SEN0485	544375	544368	543514	543483	581	507	40	1468	1659	120	1.58496	4.13516e-41	SEN0485	ybbN	thioredoxin-like protein	0	-	-	-	-
514	SEN0486	545198	545198	544428	544428	220	198	17	213	263	20	0.234465	0.59626	SEN0486	ybbO	short chain dehydrogenase	0	-	-	-	-
515	SEN0487	545986	545967	545353	545243	335	374	37	277	292	30	-0.302563	0.000137208	SEN0487	tesA	multifunctional acyl-CoA thioesterase I/protease I/lysophospholipase L1	Biosynthesis of unsaturated fatty acids	-	-	-	-
516	SEN0488		545938	546624		134	127	12	106	97	9	-0.415037	0.130269	SEN0488	ybbA	ABC transporter ATP-binding protein	0	-	-	-	-
517	SEN0489		546621	549035		345	263	8	275	297	7	-0.192645	0.0315654	SEN0489	ybbP	hypothetical protein	0	-	-	-	-
518	SEN0490	549221	549221	550354	550354	220	194	11	214	227	12	0.125531	0.989057	SEN0490	-	outer membrane protein	-	-	-	-	-
519	SEN0491	550581	550611	551441	551441	275	320	23	271	274	21	-0.131245	0.0177713	SEN0491	sfbA	lipoprotein	ABC transporters	-	-	-	-
520	SEN0492		551478	552494		82	90	5	73	101	5	0	0.740639	SEN0492	sfbB	ABC transporter ATP-binding protein	ABC transporters	-	-	-	-
521	SEN0493		552487	553146	553229	339	250	28	281	251	26	-0.106915	0.0140066	SEN0493	sfbC	ABC transporter	ABC transporters	-	-	-	-
522	SEN0494	554279	554279	553185	552959	315	296	18	267	282	16	-0.169925	0.00989733	SEN0494	ybbB	tRNA 2-selenouridine synthase	0	tRNA 2-selenouridine synthase activity [GO:0043828]; tRNA seleno-modification [GO:0070329]	tRNA seleno-modification [GO:0070329]	tRNA 2-selenouridine synthase activity [GO:0043828]	0
523	SEN0495		555275	554349		73	98	6	72	82	5	-0.263034	0.538104	SEN0495	ybbS	DNA-binding transcriptional activator AllS	0	-	-	-	-
524	SEN0496	555502	555502	555984	555984	60	53	7	93	75	11	0.652077	0.00785681	SEN0496	allA	ureidoglycolate hydrolase	Purine metabolism	ureidoglycolate hydrolase activity [GO:0004848]; ureidoglycolate lyase activity [GO:0050385]; allantoin catabolic process [GO:0000256]; purine nucleobase catabolic process [GO:0006145]	allantoin catabolic process [GO:0000256]; purine nucleobase catabolic process [GO:0006145]	ureidoglycolate hydrolase activity [GO:0004848]; ureidoglycolate lyase activity [GO:0050385]	0
525	SEN0497	556063	556063	556881	556881	264	266	20	294	250	21	0.0703893	0.310275	SEN0497	allR	DNA-binding transcriptional repressor AllR	0	-	-	-	-
526	SEN0498		556966	558747		27	22	0	29	35	1	-	0.154261	SEN0498	gcl	glyoxylate carboligase	Glyoxylate and dicarboxylate metabolism	-	-	-	-
527	SEN0499		558760	559536		12	10	0	26	13	1	-	0.00647226	SEN0499	gip	hydroxypyruvate isomerase	Glyoxylate and dicarboxylate metabolism	-	-	-	-
528	SEN0500		559637	560515		13	16	1	17	16	1	0	0.577089	SEN0500	glxR	2-hydroxy-3-oxopropionate reductase	Glyoxylate and dicarboxylate metabolism	-	-	-	-
529	SEN0501		560581	561828		25	29	1	36	50	2	1	0.00957607	SEN0501	-	metabolite transport protein	-	-	-	-	-
530	SEN0503		562065	563378		1	0	0	3	2	0	-	0.0274742	SEN0503	allP	allantoin permease	0	-	-	-	-
531	SEN0504		563457	564818		52	36	2	48	55	2	0	0.433341	SEN0504	allB	allantoinase	Purine metabolism	allantoinase activity [GO:0004038]; cobalt ion binding [GO:0050897]; zinc ion binding [GO:0008270]; allantoin catabolic process [GO:0000256]; purine nucleobase metabolic process [GO:0006144]	allantoin catabolic process [GO:0000256]; purine nucleobase metabolic process [GO:0006144]	allantoinase activity [GO:0004038]; cobalt ion binding [GO:0050897]; zinc ion binding [GO:0008270]	0
532	SEN0505		564877	566175		13	21	0	19	9	0	-	0.439133	SEN0505	ybbY	purine permease YbbY	0	-	-	-	-
533	SEN0506		566198	567346		10	13	0	7	7	0	-	0.0579432	SEN0506	glxK	glycerate kinase	Glycine, serine and threonine metabolism,Glycerolipid metabolism,Glyoxylate and dicarboxylate metabolism	-	-	-	-
534	SEN0507	568211	568211	567426	567425	184	215	16	224	285	21	0.392317	0.100966	SEN0507	ylbA	hypothetical protein	0	-	-	-	-
535	SEN0508		569457	568222		33	30	1	91	94	4	2	8.47349e-15	SEN0508	allC	allantoate amidohydrolase	Purine metabolism	-	-	-	-
536	SEN0509		570528	569479		17	15	1	20	31	1	0	0.0193151	SEN0509	allD	ureidoglycolate dehydrogenase	Purine metabolism	-	-	-	-
537	SEN0510		570844	572508		17	24	0	12	5	0	-	3.70088e-06	SEN0510	fdrA	membrane protein FdrA	0	-	-	-	-
538	SEN0511		572518	573777		5	2	0	6	4	0	-	0.572969	SEN0511	ylbE	hypothetical protein	0	-	-	-	-
539	SEN0512		573789	574598		4	4	0	5	4	0	-	0.997206	SEN0512	ylbF	hypothetical protein	0	-	-	-	-
540	SEN0513		574602	575495		22	14	1	28	16	1	0	0.288855	SEN0513	arcC	carbamate kinase	Nitrogen metabolism,Arginine and proline metabolism,Purine metabolism	-	-	-	-
541	SEN0514		576603	575536	575536	220	252	14	292	292	18	0.36257	0.289615	SEN0514	purK	phosphoribosylaminoimidazole carboxylase ATPase subunit	Purine metabolism	-	-	-	-
542	SEN0515	577109	577109	576600		83	67	9	53	61	7	-0.36257	0.117796	SEN0515	purE	phosphoribosylaminoimidazole carboxylase catalytic subunit	Purine metabolism	-	-	-	-
543	SEN0516	577951	577949	577227	577227	111	139	11	127	158	13	0.241008	0.306883	SEN0516	lpxH	UDP-2,3-diacylglucosamine hydrolase	Lipopolysaccharide biosynthesis	cytoplasm [GO:0005737]; pyrophosphatase activity [GO:0016462]; lipid A biosynthetic process [GO:0009245]	lipid A biosynthetic process [GO:0009245]	pyrophosphatase activity [GO:0016462]	cytoplasm [GO:0005737]
544	SEN0517	578545	578446	577952	577952	1734	1778	228	2677	3014	378	0.729352	0.376838	SEN0517	ppiB	peptidyl-prolyl cis-trans isomerase B	0	-	-	-	-
545	predicted RNA_39	578092			578353	1167	1188	289	1760	1967	468	0.695439	5.21621e-06	predicted RNA	-	antisense: ppiB	-	-	-	-	-
546	SEN0518	578608	578619	580004	580004	931	885	42	958	1055	47	0.162271	0.000829697	SEN0518	cysS	cysteinyl-tRNA synthetase	Aminoacyl-tRNA biosynthesis	cytoplasm [GO:0005737]; ATP binding [GO:0005524]; cysteine-tRNA ligase activity [GO:0004817]; zinc ion binding [GO:0008270]; cysteinyl-tRNA aminoacylation [GO:0006423]	cysteinyl-tRNA aminoacylation [GO:0006423]	ATP binding [GO:0005524]; cysteine-tRNA ligase activity [GO:0004817]; zinc ion binding [GO:0008270]	cytoplasm [GO:0005737]
547	SEN0519		580872	580048		64	66	5	104	75	7	0.485427	0.0209721	SEN0519	-	exported outer membrane protein	-	-	-	-	-
548	SEN0520		581306	580869		27	30	4	19	19	2	-1	0.0615923	SEN0520	-	hypothetical protein	-	-	-	-	-
549	SEN0521		581844	581299		16	23	2	15	9	1	-1	0.0335351	SEN0521	ybcI	hypothetical protein	0	-	-	-	-
550	SEN0522	582184	582183	581971	581971	82	72	23	138	122	40	0.798366	3.20034e-05	SEN0522	ybcJ	hypothetical protein	0	-	-	-	-
551	SEN0523	583054	583051	582185	582185	274	220	18	393	381	29	0.688056	0.000365348	SEN0523	folD	bifunctional 5,10-methylene-tetrahydrofolate dehydrogenase/ 5,10-methylene-tetrahydrofolate cyclohydrolase	Glyoxylate and dicarboxylate metabolism,One carbon pool by folate	methenyltetrahydrofolate cyclohydrolase activity [GO:0004477]; methylenetetrahydrofolate dehydrogenase (NADP+) activity [GO:0004488]; folic acid-containing compound biosynthetic process [GO:0009396]; histidine biosynthetic process [GO:0000105]; methionine biosynthetic process [GO:0009086]; purine nucleotide biosynthetic process [GO:0006164]; tetrahydrofolate interconversion [GO:0035999]	folic acid-containing compound biosynthetic process [GO:0009396]; histidine biosynthetic process [GO:0000105]; methionine biosynthetic process [GO:0009086]; purine nucleotide biosynthetic process [GO:0006164]; tetrahydrofolate interconversion [GO:0035999]	methenyltetrahydrofolate cyclohydrolase activity [GO:0004477]; methylenetetrahydrofolate dehydrogenase (NADP+) activity [GO:0004488]	0
552	SEN0524	583514	583613	584155	584193	111	124	13	371	386	45	1.79141	2.60465e-38	SEN0524	fimA	type-1 fimbrial protein subunit a	0	-	-	-	-
553	SEN0525		584229	584762		12	15	1	44	37	5	2.32193	7.77569e-12	SEN0525	fimI	major pilin protein	0	-	-	-	-
554	SEN0526		584806	585498		22	30	2	62	74	6	1.58496	8.64833e-10	SEN0526	fimC	fimbrial chaperone protein	0	-	-	-	-
555	SEN0527		585529	588141		58	53	1	111	119	2	1	9.61062e-08	SEN0527	fimD	outer membrane usher protein FimD	0	-	-	-	-
556	SEN0528		588156	589163		33	27	1	56	54	3	1.58496	0.000491837	SEN0528	fimH	FimH protein	0	-	-	-	-
557	SEN0529		589173	589691		41	47	5	66	54	7	0.485427	0.0856566	SEN0529	fimF	fimbrial protein	0	-	-	-	-
558	SEN0530	590486	590369	589737	589737	58	55	5	112	151	13	1.37851	1.13498e-10	SEN0530	fimZ	transcriptional regulator FimZ	Two-component system	-	-	-	-
559	SEN0531		591695	590973		22	41	2	55	64	5	1.32193	0.000210882	SEN0531	fimY	fimbriae Y protein	0	-	-	-	-
560	SEN0532		592025	591714		8	7	1	8	9	1	0	0.792101	SEN0532	-	hypothetical protein	-	-	-	-	-
561	SEN0533		592783	592187		34	28	3	29	29	3	0	0.858982	SEN0533	fimW	fimbriae w protein	0	-	-	-	-
562	SEN_t006	593038			593111	2	6	4	4	5	4	0	0.889854	SEN_t006	-	Anticodon: TCT	-	-	-	-	-
563	SEN0534A		593875	593657		5	9	2	4	13	2	0	0.720397	SEN0534A	-	transposase	-	-	-	-	-
564	SEN0535		595914	594262		152	148	5	53	26	1	-2.32193	3.13138e-31	SEN0535	-	hypothetical protein	-	-	-	-	-
565	SEN0536		596821	595895		103	102	7	28	26	1	-2.80735	4.84292e-24	SEN0536	yfdH	bactoprenol glucosyl transferase	0	-	-	-	-
566	SEN0537	597180	597180	596818		85	79	14	20	16	3	-2.22239	4.69369e-36	SEN0537	rfbI	bactoprenol-linked glucose translocase	0	-	-	-	-
567	SEN0537A		597848	597603		21	12	4	15	12	3	-0.415037	0.368206	SEN0537A	-	copper-binding protein	-	-	-	-	-
568	SEN0539		599570	598716		53	41	3	41	38	3	0	0.290385	SEN0539	-	AraC family transcriptional regulator	-	-	-	-	-
569	SEN0540		599786	601111		45	43	2	54	39	2	0	0.775542	SEN0540	-	pyridine nucleotide-disulfide oxidoreductase	-	-	-	-	-
570	SEN0541		601268	601504		3	2	0	0	0	0	-	1.73694e-19	SEN0541	-	hypothetical protein	-	-	-	-	-
571	SEN0542		601517	602077		11	11	1	11	7	1	0	0.491734	SEN0542	-	hypothetical protein	-	-	-	-	-
572	SEN0543	603377	603339	602164	602164	566	577	31	380	376	21	-0.561879	7.21883e-09	SEN0543	-	hypothetical protein	-	-	-	-	-
573	SEN0544	603665	603665	605059	605762	247	256	11	382	360	17	0.628031	0.00414313	SEN0544	pheP	phenylalanine transporter	0	-	-	-	-
574	SEN0545	606348	606348	605101	604610	430	418	21	516	559	28	0.415037	0.0863457	SEN0545	ybdG	hypothetical protein	0	-	-	-	-
575	SEN0546	606650	606659	608629	608631	310	340	10	371	379	12	0.263034	0.934442	SEN0546	apeE	outer membrane esterase	0	-	-	-	-
576	SEN0548	609549	609549	608896	608891	512	447	47	409	474	44	-0.0951572	0.0771879	SEN0548	nfnB	dihydropteridine reductase	Trinitrotoluene degradation	-	-	-	-
577	SEN0549		610014	609646	609550	80	79	13	78	74	13	0	0.863035	SEN0549	ybdF	hypothetical protein	0	-	-	-	-
578	SEN0550	610601	610595	610014		371	377	41	204	229	24	-0.77259	2.04907e-12	SEN0550	-	tetR family transcriptional regulator	-	-	-	-	-
579	SEN0551		610884	611225		39	47	8	53	38	8	0	0.783583	SEN0551	-	transcriptional activator RamA	-	-	-	-	-
580	SEN0551A	611479	611479	611231		42	41	10	37	36	9	-0.152003	0.471638	SEN0551A	ybdJ	hypothetical protein	0	-	-	-	-
581	SEN0552		612664	611546		96	114	6	88	86	5	-0.263034	0.307259	SEN0552	ybdK	carboxylate-amine ligase	0	ATP binding [GO:0005524]; glutamate-cysteine ligase activity [GO:0004357]; cellular modified amino acid biosynthetic process [GO:0042398]	cellular modified amino acid biosynthetic process [GO:0042398]	ATP binding [GO:0005524]; glutamate-cysteine ligase activity [GO:0004357]	0
582	SEN0553		613380	612676		14	23	1	31	25	2	1	0.0337033	SEN0553	entD	phosphopantetheinyltransferase component of enterobactin synthase multienzyme complex	0	-	-	-	-
583	SEN0554		615681	613426		90	80	2	138	135	3	0.584963	0.00019145	SEN0554	fepA	outer membrane receptor FepA	0	-	-	-	-
584	SEN0555		615870	617084		22	24	1	26	26	1	0	0.473629	SEN0555	fes	enterobactin/ferric enterobactin esterase	0	-	-	-	-
585	SEN0556		617115	617333		2	0	0	2	1	0	-	0.814404	SEN0556	ybdZ	hypothetical protein	0	-	-	-	-
586	SEN0557		617330	621214		66	86	1	74	52	1	0	0.281172	SEN0557	entF	enterobactin synthase subunit F	Biosynthesis of siderophore group nonribosomal peptides	-	-	-	-
587	SEN0558	621464	621464	622600	622692	118	120	6	189	179	10	0.736966	0.000771251	SEN0558	fepE	ferric enterobactin transport protein FepE	0	-	-	-	-
588	SEN0559		623447	622653	622653	152	144	12	118	122	9	-0.415037	0.189104	SEN0559	fepC	iron-enterobactin transporter ATP-binding protein	ABC transporters	-	-	-	-
589	SEN0560		624433	623444		71	57	4	46	43	2	-1	0.0400203	SEN0560	fepG	iron-enterobactin transporter permease	ABC transporters	-	-	-	-
590	SEN0561		625440	624433		22	28	1	29	26	1	0	0.564609	SEN0561	fepD	iron-enterobactin transporter membrane protein	ABC transporters	-	-	-	-
591	SEN0562		625551	626795		20	16	0	31	25	1	-	0.0199677	SEN0562	ybdA	enterobactin exporter EntS	0	-	-	-	-
592	SEN0563		627814	626858		30	44	2	46	34	2	0	0.755754	SEN0563	fepB	iron-enterobactin transporter periplasmic binding protein	ABC transporters	-	-	-	-
593	SEN0564		628123	629298		21	11	0	35	25	1	-	0.0013186	SEN0564	entC	isochorismate synthase EntC	Biosynthesis of siderophore group nonribosomal peptides, Ubiquinone and other terpenoid-quinone biosynthesis	-	-	-	-
594	SEN0565		629308	630918		20	15	0	21	26	0	-	0.145934	SEN0565	entE	enterobactin synthase subunit E	Biosynthesis of siderophore group nonribosomal peptides	-	-	-	-
595	SEN0566		630932	631789		7	17	0	19	12	1	-	0.277243	SEN0566	entB	isochorismatase	Biosynthesis of siderophore group nonribosomal peptides	-	-	-	-
596	SEN0567		631789	632544		6	5	0	5	5	0	-	0.609555	SEN0567	entA	2,3-dihydroxybenzoate-2,3-dehydrogenase	Biosynthesis of siderophore group nonribosomal peptides	-	-	-	-
597	SEN0568		632547	632960		7	10	1	13	9	1	0	0.391088	SEN0568	ybdB	hypothetical protein	0	cytoplasm [GO:0005737]; thiolester hydrolase activity [GO:0016790]; enterobactin biosynthetic process [GO:0009239]	enterobactin biosynthetic process [GO:0009239]	thiolester hydrolase activity [GO:0016790]	cytoplasm [GO:0005737]
598	SEN0569	633124	633142	635247	635270	1277	1195	37	2650	2517	80	1.11247	9.48606e-07	SEN0569	cstA	carbon starvation protein A	0	-	-	-	-
599	SEN0570	635280	635311	635508	635798	302	340	104	795	782	261	1.32747	3.87179e-25	SEN0570	ybdD	hypothetical protein	0	-	-	-	-
600	SEN0571	636632	636632	635544	633124	288	294	17	558	577	34	1	1.27523e-09	SEN0571	ybdH	hypothetical protein	0	-	-	-	-
601	SEN0572	636759	636759	637919	637933	212	175	10	429	484	25	1.32193	7.46317e-22	SEN0572	ybdL	aminotransferase	0	-	-	-	-
602	SEN0573		638537	637920	637751	124	145	14	205	241	23	0.716207	5.97377e-05	SEN0573	ybdM	hypothetical protein	0	-	-	-	-
603	SEN0574		639745	638510		81	99	4	148	163	8	1	1.1357e-05	SEN0574	ybdN	hypothetical protein	0	-	-	-	-
604	SEN0575	640825	640813	639911	639893	458	523	35	1177	1138	84	1.26303	1.12958e-25	SEN0575	ybdO	LysR family transcriptional regulator	0	-	-	-	-
605	SEN0576	641876	641876	641130	641130	211	235	19	134	127	11	-0.788496	7.28952e-06	SEN0576	dsbG	disulfide isomerase/thiol-disulfide oxidase	0	-	-	-	-
606	SEN0577	642005	642317	642880	643010	2536	2427	283	4660	5140	571	1.01269	0.0333476	SEN0577	ahpC	alkyl hydroperoxide reductase subunit C	0	-	-	-	-
607	predicted RNA_40	642844			642295	2511	2420	288	4834	5231	601	1.0613	0.0194993	predicted RNA	-	antisense: thrL	-	-	-	-	-
608	SEN0578		643122	644687		130	114	5	190	202	8	0.678072	0.000245323	SEN0578	ahpF	alkyl hydroperoxide reductase F52A protein subunit F	0	-	-	-	-
609	SEN0579		645020	645580		2	1	0	0	0	0	-	1	SEN0579	-	hypothetical protein	-	-	-	-	-
610	SEN0580		645624	647852		36	53	1	59	50	1	0	0.273117	SEN0580	-	molybdopterin-containing oxidoreductase catalytic subunit	-	-	-	-	-
611	SEN0581		647849	648406		5	7	0	7	0	0	-	0.150377	SEN0581	-	molybdopterin-containing oxidoreductase iron-sulfur subunit	-	-	-	-	-
612	SEN0582		648406	649173	649709	230	182	17	216	218	18	0.0824622	0.921372	SEN0582	-	molybdopterin-containing oxidoreductase membrane anchor subunit	-	-	-	-	-
613	SEN0583	649691	649669	649241	648860	13204	12117	1900	16331	17461	2589	0.446396	0.755846	SEN0583	ybdQ	hypothetical protein	0	-	-	-	-
614	SEN0584		649892	651130		152	152	7	146	142	7	0	0.738525	SEN0584	ybdR	hypothetical protein	0	-	-	-	-
615	SEN0585	651682	651623	651213	651211	216	264	37	239	199	35	-0.0801703	0.0868119	SEN0585	rnk	nucleoside diphosphate kinase regulator	0	-	-	-	-
616	SEN0586	652676	652664	651858	651823	2619	2732	213	2285	2366	189	-0.172467	0.164317	SEN0586	rna	ribonuclease I	0	-	-	-	-
617	SEN0587		654237	652774		83	66	3	90	76	3	0	0.355084	SEN0587	citT	citrate carrier	Two-component system	-	-	-	-
618	SEN0588		655171	654275		30	32	2	26	15	1	-1	0.0443774	SEN0588	citG	triphosphoribosyl-dephospho-CoA synthase	Two-component system	-	-	-	-
619	SEN0589		655694	655143		3	5	0	4	2	0	-	0.126813	SEN0589	citX	2-(5''-triphosphoribosyl)-3'-dephosphocoenzyme-A synthase	Two-component system	-	-	-	-
620	SEN0590		657227	655698		2	0	0	0	1	0	-	0.0775585	SEN0590	citF	citrate lyase subunit alpha	Citrate cycle (TCA cycle),Two-component system	-	-	-	-
621	SEN0591		658145	657237		18	13	1	16	12	1	0	0.675027	SEN0591	citE	citrate lyase subunit beta	Citrate cycle (TCA cycle),Two-component system	-	-	-	-
622	SEN0592		658438	658142		1	2	0	0	0	0	-	3.24742e-09	SEN0592	citD	citrate lyase subunit gamma	Citrate cycle (TCA cycle),Two-component system	-	-	-	-
623	SEN0593		659511	658435		9	7	0	8	7	0	-	0.870909	SEN0593	citC	[citrate (pro-3S)-lyase] ligase	Two-component system	-	-	-	-
624	SEN0594		659896	661557		83	106	3	74	49	2	-0.584963	0.00633969	SEN0594	dpiB	sensor kinase DpiB	Two-component system	-	-	-	-
625	SEN0595		661526	662206		51	56	5	35	35	3	-0.736966	0.0217636	SEN0595	dpiA	two-component response regulator DpiA	Two-component system	-	-	-	-
626	SEN0596		663513	662260		81	66	3	88	79	4	0.415037	0.295738	SEN0596	dcuC	C4-dicarboxylate transporter DcuC	0	-	-	-	-
627	SEN0597	664024	664024	664596	664776	842	788	91	1097	1212	132	0.536599	7.68316e-07	SEN0597	pagP	palmitoyl transferase	0	-	-	-	-
628	predicted RNA_41	665025			664751	23363	18718	4926	29603	28739	6964	0.4995	0.594584	predicted RNA	-	antisense: thrL	-	-	-	-	-
629	SEN0598	664779	664781	664993	665028	19782	16264	5448	24806	25159	7706	0.500255	0.629979	SEN0598	cspE	cold shock protein CspE	0	-	-	-	-
630	SEN0599	665434	665434	665051	665051	106	143	21	179	142	27	0.36257	0.0547531	SEN0599	crcB	camphor resistance protein CrcB	0	integral component of plasma membrane [GO:0005887]; inorganic anion transmembrane transporter activity [GO:0015103]	0	inorganic anion transmembrane transporter activity [GO:0015103]	integral component of plasma membrane [GO:0005887]
631	SEN0600		665525	666313		15	29	1	18	13	1	0	0.135619	SEN0600	ybeM	hydrolase	0	-	-	-	-
632	SEN0601	666380	666442	666645	666683	712	769	234	1212	1005	356	0.605369	2.28425e-08	SEN0601	ybeC	twin arginine translocase protein E	Bacterial secretion system, Protein export	-	-	-	-
633	predicted RNA_42	666577			666421	635	780	290	1280	1010	477	0.717936	3.45373e-10	predicted RNA	-	antisense: thrL	-	-	-	-	-
634	SEN0602	667734	667696	666731	666706	616	542	38	747	755	51	0.424498	7.17836e-06	SEN0602	lipA	lipoyl synthase	Lipoic acid metabolism	cytoplasm [GO:0005737]; 4 iron, 4 sulfur cluster binding [GO:0051539]; lipoate synthase activity [GO:0016992]; metal ion binding [GO:0046872]; protein lipoylation [GO:0009249]	protein lipoylation [GO:0009249]	4 iron, 4 sulfur cluster binding [GO:0051539]; lipoate synthase activity [GO:0016992]; metal ion binding [GO:0046872]	cytoplasm [GO:0005737]
635	SEN0603	668855	668855	667902	667747	543	525	36	529	567	37	0.0395284	0.854344	SEN0603	ybeF	DNA-binding transcriptional regulator	0	-	-	-	-
636	SEN0604	669798	669798	669157	669157	165	194	18	163	182	17	-0.0824622	0.702873	SEN0604	lipB	lipoate-protein ligase B	0	-	-	-	-
637	SEN0605	670201	670161	669898	669887	797	911	208	4273	4045	1034	2.31358	7.01969e-147	SEN0605	ybeD	hypothetical protein	0	0	0	0	0
638	predicted RNA_43	669898			670161	903	918	222	4646	4146	1092	2.29834	2.96026e-145	predicted RNA	-	antisense: ybeD	-	-	-	-	-
639	SEN0606	671480	671480	670269	670240	666	679	35	728	815	41	0.228269	0.000242754	SEN0606	dacA	D-alanyl-D-alanine carboxypeptidase	Peptidoglycan biosynthesis	-	-	-	-
640	SEN0607	672764	672754	671621	671524	365	359	20	358	358	20	0	0.12171	SEN0607	rlpA	rare lipoprotein A	0	-	-	-	-
641	SEN0608		673877	672765		112	107	6	134	98	6	0	0.486258	SEN0608	mrdB	cell wall shape-determining protein	0	-	-	-	-
642	SEN0609		675781	673880		202	190	6	207	180	6	0	0.682039	SEN0609	mrdA	penicillin-binding protein 2	Peptidoglycan biosynthesis	-	-	-	-
643	SEN0610	676282	676279	675812	675812	179	176	24	133	167	21	-0.192645	0.189334	SEN0610	ybeA	rRNA large subunit methyltransferase	0	cytoplasm [GO:0005737]; rRNA (pseudouridine-N3-)-methyltransferase activity [GO:0070038]	0	rRNA (pseudouridine-N3-)-methyltransferase activity [GO:0070038]	cytoplasm [GO:0005737]
644	SEN0611	676750	676600	676283	676283	277	268	55	249	325	59	0.101283	0.37141	SEN0611	ybeB	hypothetical protein	0	-	-	-	-
645	SEN0612	677691	677537	676929	676929	95	94	10	123	117	13	0.378512	0.0440261	SEN0612	cobC	alpha-ribazole-5'-phosphate phosphatase	Porphyrin and chlorophyll metabolism	-	-	-	-
646	SEN0613		677634	678728		98	112	6	121	107	6	0	0.375663	SEN0613	cobD	threonine-phosphate decarboxylase	Porphyrin and chlorophyll metabolism	-	-	-	-
647	SEN0614		679344	678703		74	78	7	86	75	8	0.192645	0.578449	SEN0614	nadD	nicotinic acid mononucleotide adenylyltransferase	Nicotinate and nicotinamide metabolism	ATP binding [GO:0005524]; nicotinate-nucleotide adenylyltransferase activity [GO:0004515]; NAD biosynthetic process [GO:0009435]	NAD biosynthetic process [GO:0009435]	ATP binding [GO:0005524]; nicotinate-nucleotide adenylyltransferase activity [GO:0004515]	0
648	SEN0615		680377	679346	679346	238	225	14	241	264	16	0.192645	0.900192	SEN0615	holA	DNA polymerase III subunit delta	Pyrimidine metabolism, DNA replication, Purine metabolism, Mismatch repair, Homologous recombination	-	-	-	-
649	SEN0616	680967	680967	680377		1151	1056	120	1414	1488	161	0.424026	0.000208594	SEN0616	rlpB	LPS-assembly lipoprotein RlpB	0	cell outer membrane [GO:0009279]; Gram-negative-bacterium-type cell outer membrane assembly [GO:0043165]	Gram-negative-bacterium-type cell outer membrane assembly [GO:0043165]	0	cell outer membrane [GO:0009279]
650	SEN0617	683597	683564	680982	680968	1295	1376	33	1679	1711	43	0.381871	0.86928	SEN0617	leuS	leucyl-tRNA synthetase	Valine, leucine and isoleucine biosynthesis, Aminoacyl-tRNA biosynthesis	cytoplasm [GO:0005737]; aminoacyl-tRNA editing activity [GO:0002161]; ATP binding [GO:0005524]; leucine-tRNA ligase activity [GO:0004823]; leucyl-tRNA aminoacylation [GO:0006429]	leucyl-tRNA aminoacylation [GO:0006429]	aminoacyl-tRNA editing activity [GO:0002161]; ATP binding [GO:0005524]; leucine-tRNA ligase activity [GO:0004823]	cytoplasm [GO:0005737]
651	SEN0618		683852	684142		2	4	0	25	23	5	-	7.5743e-27	SEN0618	-	truncated hydrolase	-	-	-	-	-
652	SEN0619		684159	685331		3	8	0	57	68	3	-	7.14976e-112	SEN0619	-	truncated hydrolase	-	-	-	-	-
653	SEN0620	685381	685381	686334	686334	226	197	14	226	206	14	0	0.694289	SEN0620	-	2-keto-3-deoxygluconate permease	-	-	-	-	-
654	SEN0621	686357	686402	688330	688330	477	510	16	665	780	24	0.584963	3.03312e-07	SEN0621	-	sigma-54 dependent transcriptional regulator	-	-	-	-	-
655	SEN0622	688358	688423	688896	689204	3214	4082	496	3475	2923	442	-0.166294	0.0185868	SEN0622	ybeL	hypothetical protein	0	-	-	-	-
656	SEN0623	689930	689930	688935	688399	319	265	18	359	338	23	0.353637	0.724785	SEN0623	ybeQ	hypothetical protein	0	-	-	-	-
657	SEN0624		690055	690762		15	10	1	8	6	0	-	0.0341213	SEN0624	ybeR	hypothetical protein	0	-	-	-	-
658	SEN0625		690759	692192		19	14	0	19	20	0	-	0.433064	SEN0625	ybeS	hypothetical protein	0	-	-	-	-
659	SEN0626		692204	692899		8	6	0	10	8	0	-	0.422259	SEN0626	ybeU	hypothetical protein	0	-	-	-	-
660	SEN0627		692896	694368		45	57	2	54	61	2	0	0.518782	SEN0627	ybeV	hypothetical protein	0	-	-	-	-
661	SEN0628		696069	694390		125	179	5	145	144	5	0	0.752633	SEN0628	hscC	chaperone heat shock protein	0	-	-	-	-
662	SEN0630	698350	698350	697415	697351	181	166	11	171	188	12	0.125531	0.859895	SEN0630	ybeK	ribonucleoside hydrolase 1	0	cytoplasm [GO:0005737]; uridine nucleosidase activity [GO:0045437]; nucleobase-containing small molecule interconversion [GO:0015949]; pyrimidine nucleobase metabolic process [GO:0006206]	nucleobase-containing small molecule interconversion [GO:0015949]; pyrimidine nucleobase metabolic process [GO:0006206]	uridine nucleosidase activity [GO:0045437]	cytoplasm [GO:0005737]
663	SEN0631		699192	698467	698467	210	228	19	305	315	28	0.559427	0.00814758	SEN0631	gltL	glutamate/aspartate transport ATP-binding protein GltL	ABC transporters	-	-	-	-
664	SEN0632		699866	699192		125	101	10	225	179	19	0.925999	3.53649e-06	SEN0632	gltK	glutamate/aspartate transport system permease GltK	ABC transporters	-	-	-	-
665	SEN0633	700657	700606	699866		141	147	12	204	214	18	0.584963	0.00474286	SEN0633	gltJ	glutamate/aspartate transport system permease GltJ	ABC transporters	-	-	-	-
666	SEN0634	701729	701692	700766	700659	918	1056	68	1086	1155	79	0.216318	0.00126678	SEN0634	gltI	glutamate and aspartate transporter subunit	ABC transporters	-	-	-	-
667	SEN0635	703581	703567	702029	702027	653	548	25	1063	1008	44	0.815575	1.38211e-12	SEN0635	lnt	apolipoprotein N-acyltransferase	0	-	-	-	-
668	SEN0636	704471	704465	703587	703587	963	888	67	1689	1897	134	1	1.43e-15	SEN0636	ybeX	hemolysin-like protein	0	-	-	-	-
669	SEN0637		705096	704623	704472	275	275	37	669	661	92	1.31411	2.13823e-21	SEN0637	ybeY	metalloprotease	0	cytoplasm [GO:0005737]; endoribonuclease activity [GO:0004521]; metalloendopeptidase activity [GO:0004222]; zinc ion binding [GO:0008270]; rRNA processing [GO:0006364]	rRNA processing [GO:0006364]	endoribonuclease activity [GO:0004521]; metalloendopeptidase activity [GO:0004222]; zinc ion binding [GO:0008270]	cytoplasm [GO:0005737]
670	SEN0638	706180	706178	705093		1207	1404	77	2996	3243	188	1.2878	0.000156374	SEN0638	phoL	PhoH-like ATP-binding protein	0	-	-	-	-
671	SEN0639	707768	707768	706344	706336	594	563	26	682	776	33	0.343954	6.07088e-05	SEN0639	miaB	(dimethylallyl)adenosine tRNA methylthiotransferase	0	cytoplasm [GO:0005737]; 4 iron, 4 sulfur cluster binding [GO:0051539]; iron ion binding [GO:0005506]; transferase activity [GO:0016740]; tRNA modification [GO:0006400]	tRNA modification [GO:0006400]	4 iron, 4 sulfur cluster binding [GO:0051539]; iron ion binding [GO:0005506]; transferase activity [GO:0016740]	cytoplasm [GO:0005737]
672	SEN0640	707912	707912	709087	709209	708	717	39	884	877	49	0.329308	1.24417e-05	SEN0640	ubiF	2-octaprenyl-3-methyl-6-methoxy-1,4-benzoquinol hydroxylase	Ubiquinone and other terpenoid-quinone biosynthesis	-	-	-	-
673	SEN0641	709788	709729	709154	707913	134	187	18	332	293	35	0.959358	4.40091e-10	SEN0641	-	hypothetical protein	-	-	-	-	-
674	SEN_t007	709939			709868	30	40	32	60	31	41	0.357552	0.184745	SEN_t007	-	Anticodon: CTG	-	-	-	-	-
675	SEN_t008	710057			709986	47	69	52	81	52	60	0.206451	0.411518	SEN_t008	-	Anticodon: CTG	-	-	-	-	-
676	SEN_t009	710180			710107	56	53	47	37	57	42	-0.162271	0.441123	SEN_t009	-	Anticodon: CAT	-	-	-	-	-
677	SEN_t010	710270			710199	216	130	154	144	168	143	-0.106915	0.436631	SEN_t010	-	Anticodon: TTG	-	-	-	-	-
678	SEN_t011	710380			710309	329	205	239	225	269	226	-0.0806878	0.0449565	SEN_t011	-	Anticodon: TTG	-	-	-	-	-
679	SEN_t012	710488			710407	260	185	174	231	255	195	0.164387	0.970451	SEN_t012	-	Anticodon: TAG	-	-	-	-	-
680	SEN_t013	710573			710500	98	70	73	100	100	89	0.285909	0.121808	SEN_t013	-	Anticodon: CAT	-	-	-	-	-
681	SEN0644	712459	712459	710795	710795	536	519	20	217	248	9	-1.152	6.93793e-29	SEN0644	asnB	asparagine synthetase B	Alanine, aspartate and glutamate metabolism,Nitrogen metabolism	-	-	-	-
682	SEN0645	713501	713501	712749	712723	129	128	11	111	119	10	-0.137504	0.56933	SEN0645	nagD	UMP phosphatase	0	-	-	-	-
683	SEN0646	714768	714768	713548	713548	201	235	11	240	217	12	0.125531	0.796669	SEN0646	nagC	N-acetylglucosamine repressor	0	-	-	-	-
684	SEN0647	715986	715927	714773	714769	313	325	17	334	319	18	0.0824622	0.204611	SEN0647	nagA	N-acetylglucosamine-6-phosphate deacetylase	Amino sugar and nucleotide sugar metabolism	-	-	-	-
685	SEN0648	716793	716787	715987	715987	630	638	51	641	552	48	-0.0874628	0.275688	SEN0648	nagB	glucosamine-6-phosphate deaminase	Amino sugar and nucleotide sugar metabolism	glucosamine-6-phosphate deaminase activity [GO:0004342]; hydrolase activity [GO:0016787]; carbohydrate metabolic process [GO:0005975]; N-acetylglucosamine metabolic process [GO:0006044]; N-acetylneuraminate catabolic process [GO:0019262]	carbohydrate metabolic process [GO:0005975]; N-acetylglucosamine metabolic process [GO:0006044]; N-acetylneuraminate catabolic process [GO:0019262]	glucosamine-6-phosphate deaminase activity [GO:0004342]; hydrolase activity [GO:0016787]	0
686	SEN0649	717114	717114	719066	719106	746	653	23	799	876	28	0.283793	3.357e-05	SEN0649	nagE	PTS system N-acetyl glucosamine specific transporter subunit IIABC	Phosphotransferase system (PTS),Amino sugar and nucleotide sugar metabolism	-	-	-	-
687	SEN0650	719275	719277	720944	720959	1243	1241	47	1708	1764	68	0.532874	0.0886357	SEN0650	glnS	glutaminyl-tRNA synthetase	Aminoacyl-tRNA biosynthesis	cytoplasm [GO:0005737]; ATP binding [GO:0005524]; glutamine-tRNA ligase activity [GO:0004819]; glutaminyl-tRNA aminoacylation [GO:0006425]; glutamyl-tRNA aminoacylation [GO:0006424]	glutaminyl-tRNA aminoacylation [GO:0006425]; glutamyl-tRNA aminoacylation [GO:0006424]	ATP binding [GO:0005524]; glutamine-tRNA ligase activity [GO:0004819]	cytoplasm [GO:0005737]
688	SEN0651	721526	721605	723011	723011	242	236	10	274	291	13	0.378512	0.565359	SEN0651	ybfM	outer membrane protein	0	-	-	-	-
689	SEN0652	723061	723061	723393	723510	50	55	10	61	65	12	0.263034	0.283712	SEN0652	ybfN	lipoprotein	0	-	-	-	-
690	SEN0653		724746	723442		145	148	7	186	184	9	0.36257	0.0853372	SEN0653	citA	citrate-proton symporter	0	-	-	-	-
691	SEN0654		725936	724797		16	17	0	31	25	1	-	0.0111701	SEN0654	citB	citrate utilization protein B	0	-	-	-	-
692	SEN0655		727326	725923		60	54	2	62	69	3	0.584963	0.40345	SEN0655	-	tricarballylate dehydrogenase	-	-	-	-	-
693	SEN0656		728350	727424		90	118	7	107	119	8	0.192645	0.38891	SEN0656	-	LysR family transcriptional regulator	-	-	-	-	-
694	SEN0657	728942	728917	728465	728447	2073	1916	283	2875	3483	462	0.707091	0.336641	SEN0657	fur	ferric uptake regulator	0	-	-	-	-
695	predicted RNA_44	728543			728912	1911	1736	317	2735	3120	520	0.714029	0.371011	predicted RNA	-	antisense: fur	-	-	-	-	-
696	SEN0658	729771	729729	729199	728967	1106	1150	136	1300	1347	163	0.261265	0.00617053	SEN0658	fldA	flavodoxin FldA	0	-	-	-	-
697	SEN0659	730190	730173	729880	729880	54	70	13	58	83	15	0.206451	0.450551	SEN0659	ybfE	LexA regulated protein	0	-	-	-	-
698	SEN0660		731077	730307		97	127	9	104	116	9	0	0.886762	SEN0660	ybfF	hypothetical protein	0	-	-	-	-
699	SEN0661	731194	731262	731804	731804	532	570	65	784	830	97	0.577545	1.2225e-08	SEN0661	seqA	replication initiation regulator SeqA	0	-	-	-	-
700	SEN0662	731805	731829	733469	733469	996	1052	40	1292	1390	53	0.405992	6.16279e-05	SEN0662	pgm	phosphoglucomutase	Glycolysis / Gluconeogenesis, Pentose phosphate pathway, Starch and sucrose metabolism, Galactose metabolism, Amino sugar and nucleotide sugar metabolism, Streptomycin biosynthesis	-	-	-	-
701	SEN0663	734069	734069	733584	733584	68	59	8	99	92	12	0.584963	0.00358402	SEN0663	-	5-nitroimidazole antibiotic resistance	-	-	-	-	-
702	SEN0664		735453	734134	734132	81	90	4	253	242	12	1.58496	6.29971e-25	SEN0664	potE	putrescine transporter	0	-	-	-	-
703	SEN0665		737648	735450		158	191	5	250	279	7	0.485427	0.0005487	SEN0665	speF	ornithine decarboxylase	Arginine and proline metabolism,Glutathione metabolism	-	-	-	-
704	SEN0666		739087	738410	738410	97	71	8	87	109	9	0.169925	0.170334	SEN0666	kdpE	DNA-binding transcriptional activator KdpE	Two-component system	-	-	-	-
705	SEN0667		741768	739084		150	182	3	189	185	4	0.415037	0.411633	SEN0667	kdpD	sensor protein KdpD	Two-component system	-	-	-	-
706	SEN0668		742349	741765		13	14	1	8	10	1	0	0.155764	SEN0668	kdpC	potassium-transporting ATPase subunit C	Two-component system	integral component of plasma membrane [GO:0005887]; ATP binding [GO:0005524]; potassium-transporting ATPase activity [GO:0008556]	0	ATP binding [GO:0005524]; potassium-transporting ATPase activity [GO:0008556]	integral component of plasma membrane [GO:0005887]
707	SEN0669		744406	742358		33	33	1	32	23	0	-	0.461241	SEN0669	kdpB	potassium-transporting ATPase subunit B	Two-component system	integral component of plasma membrane [GO:0005887]; ATP binding [GO:0005524]; magnesium ion binding [GO:0000287]; potassium-transporting ATPase activity [GO:0008556]	0	ATP binding [GO:0005524]; magnesium ion binding [GO:0000287]; potassium-transporting ATPase activity [GO:0008556]	integral component of plasma membrane [GO:0005887]
708	SEN0670		746106	744427		19	11	0	14	9	0	-	0.272177	SEN0670	kdpA	potassium-transporting ATPase subunit A	Two-component system	integral component of plasma membrane [GO:0005887]; potassium ion binding [GO:0030955]; potassium-transporting ATPase activity [GO:0008556]	0	potassium ion binding [GO:0030955]; potassium-transporting ATPase activity [GO:0008556]	integral component of plasma membrane [GO:0005887]
709	SEN0671	746457	746532	746738	746743	6624	5823	1936	5492	5203	1695	-0.191794	0.00554679	SEN0671	ybfA	hypothetical protein	0	-	-	-	-
710	predicted RNA_45	746750			746464	8813	7602	1841	6838	6718	1551	-0.247291	0.00297167	predicted RNA	-	antisense: thrL	-	-	-	-	-
711	SEN0672	746744	746850	748271	748281	515	466	22	335	346	15	-0.552541	2.28359e-07	SEN0672	phrB	deoxyribodipyrimidine photolyase	0	-	-	-	-
712	SEN0673		749791	748310		87	104	4	85	70	3	-0.415037	0.196346	SEN0673	ybgH	PTR2 family transport protein	0	-	-	-	-
713	SEN0674	750111	750120	750863	750868	101	93	8	142	126	11	0.459432	0.00890282	SEN0674	ybgI	hydrolase-oxidase	0	-	-	-	-
714	SEN0675		750879	751535		74	66	6	99	85	9	0.584963	0.0339095	SEN0675	ybgJ	hypothetical protein	0	-	-	-	-
715	SEN0676		751529	752461		124	103	7	144	139	9	0.36257	0.0824114	SEN0676	ybgK	hypothetical protein	0	-	-	-	-
716	SEN0677		752451	753185	753186	166	139	13	148	159	13	0	0.944173	SEN0677	ybgL	LamB/YcsF family protein	0	catalytic activity [GO:0003824]; carbohydrate metabolic process [GO:0005975]	carbohydrate metabolic process [GO:0005975]	catalytic activity [GO:0003824]	0
717	SEN0678	753305	753307	754098	754310	245	246	19	326	327	27	0.50696	0.0722334	SEN0678	nei	endonuclease VIII	Base excision repair	damaged DNA binding [GO:0003684]; oxidized pyrimidine nucleobase lesion DNA N-glycosylase activity [GO:0000703]; zinc ion binding [GO:0008270]; base-excision repair [GO:0006284]; nucleotide-excision repair [GO:0006289]	base-excision repair [GO:0006284]; nucleotide-excision repair [GO:0006289]	damaged DNA binding [GO:0003684]; oxidized pyrimidine nucleobase lesion DNA N-glycosylase activity [GO:0000703]; zinc ion binding [GO:0008270]	0
718	SEN0679	755212	755115	754153	753251	177	186	12	215	194	13	0.115477	0.461237	SEN0679	abrB	hypothetical protein	0	-	-	-	-
719	SEN0680	756952	756619	755336	755325	4823	4836	242	6416	6725	336	0.473454	0.495532	SEN0680	gltA	type II citrate synthase	Citrate cycle (TCA cycle),Glyoxylate and dicarboxylate metabolism	-	-	-	-
720	SEN0681	755330	756579	756965	756965	1371	1420	232	2572	2563	435	0.906891	0.0958582	SEN0681	-	hypothetical protein	-	-	-	-	-
721	SEN0682	757165	757374	757763		1939	2097	333	3083	3254	534	0.681318	0.3546	SEN0682	sdhC	succinate dehydrogenase cytochrome b556 large membrane subunit	Oxidative phosphorylation, Reductive carboxylate cycle (CO2 fixation), Benzoate degradation via CoA ligation, Butanoate metabolism, Citrate cycle (TCA cycle)	-	-	-	-
722	predicted RNA_46	758017			757235	3807	4150	327	6423	6774	554	0.760595	0.972402	predicted RNA	-	antisense: thrL	-	-	-	-	-
723	SEN0683		757757	758104		1469	1298	256	2665	2818	517	1.01402	0.0431921	SEN0683	sdhD	succinate dehydrogenase cytochrome b556 small membrane subunit	Oxidative phosphorylation, Reductive carboxylate cycle (CO2 fixation), Benzoate degradation via CoA ligation, Butanoate metabolism, Citrate cycle (TCA cycle)	-	-	-	-
724	SEN0684		758104	759870	759883	2606	2332	90	3888	4039	147	0.707819	0.278021	SEN0684	sdhA	succinate dehydrogenase flavoprotein subunit	Oxidative phosphorylation, Reductive carboxylate cycle (CO2 fixation), Benzoate degradation via CoA ligation, Butanoate metabolism, Citrate cycle (TCA cycle)	-	-	-	-
725	SEN0685	759884	759884	760603	761126	2582	2523	228	4389	4435	402	0.818162	0.221398	SEN0685	sdhB	succinate dehydrogenase iron-sulfur subunit	Oxidative phosphorylation, Reductive carboxylate cycle (CO2 fixation), Benzoate degradation via CoA ligation, Butanoate metabolism, Citrate cycle (TCA cycle)	-	-	-	-
726	predicted RNA_47	760596			760286	1333	1350	278	2488	2495	526	0.919978	0.0358223	predicted RNA	-	antisense: thrL	-	-	-	-	-
727	predicted RNA_48	761523			760902	2090	2130	218	4542	4889	498	1.19182	0.00891764	predicted RNA	-	antisense: thrL	-	-	-	-	-
728	SEN0686	761127	761127	763928	763942	6029	5440	131	9899	10616	240	0.873468	0.166231	SEN0686	sucA	2-oxoglutarate dehydrogenase E1 component	Citrate cycle (TCA cycle),Lysine degradation,Tryptophan metabolism	-	-	-	-
729	predicted RNA_49	761738			761725	43	43	199	68	85	362	0.863221	0.000623238	predicted RNA	-	antisense: thrL	-	-	-	-	-
730	SEN0687	763943	763943	765151	765180	3919	3786	205	6366	7111	366	0.83622	0.855324	SEN0687	sucB	dihydrolipoamide succinyltransferase	Citrate cycle (TCA cycle),Lysine degradation	-	-	-	-
731	predicted RNA_50	765171			764577	3030	2935	322	4612	4951	528	0.713477	0.809889	predicted RNA	-	antisense: thrL	-	-	-	-	-
732	SEN0688	765282	765293	766459		2554	2510	139	5156	5099	288	1.05098	0.0355458	SEN0688	sucC	succinyl-CoA synthetase subunit beta	Citrate cycle (TCA cycle),Reductive carboxylate cycle (CO2 fixation),Propanoate metabolism,C5-Branched dibasic acid metabolism	ATP binding [GO:0005524]; magnesium ion binding [GO:0000287]; manganese ion binding [GO:0030145]; succinate-CoA ligase (ADP-forming) activity [GO:0004775]; tricarboxylic acid cycle [GO:0006099]	tricarboxylic acid cycle [GO:0006099]	ATP binding [GO:0005524]; magnesium ion binding [GO:0000287]; manganese ion binding [GO:0030145]; succinate-CoA ligase (ADP-forming) activity [GO:0004775]	0
733	SEN0689		766459	767328	767374	2443	2269	174	4525	4659	346	0.991685	0.0323561	SEN0689	sucD	succinyl-CoA synthetase subunit alpha	Citrate cycle (TCA cycle),Reductive carboxylate cycle (CO2 fixation),Propanoate metabolism,C5-Branched dibasic acid metabolism	-	-	-	-
734	predicted RNA_51	767285			766856	1529	1372	217	2705	2779	419	0.949255	0.12585	predicted RNA	-	antisense: thrL	-	-	-	-	-
735	SEN0690	768323	768911	770479	770494	3849	3592	152	10318	11401	455	1.5818	0.00317659	SEN0690	cydA	cytochrome d ubiquinol oxidase subunit I	Oxidative phosphorylation	-	-	-	-
736	predicted RNA_52	769332			768870	1220	1199	168	3147	3442	468	1.47805	6.18795e-17	predicted RNA	-	antisense: thrL	-	-	-	-	-
737	predicted RNA_53	769736			769596	344	297	146	809	954	412	1.49668	4.8114e-33	predicted RNA	-	antisense: thrL	-	-	-	-	-
738	predicted RNA_54	771046			769884	5343	4734	279	12447	14036	749	1.4247	0.00248557	predicted RNA	-	antisense: thrL	-	-	-	-	-
739	SEN0691	770495	770495	771634	771634	5496	5217	302	13395	14877	815	1.43225	0.00134622	SEN0691	cydB	cytochrome d ubiquinol oxidase subunit II	Oxidative phosphorylation	-	-	-	-
740	predicted RNA_55	771768			771209	2284	2385	268	7413	7918	900	1.74769	1.15105e-09	predicted RNA	-	antisense: thrL	-	-	-	-	-
741	SEN0692	771635	771649	771762	771762	595	626	345	1989	1903	1120	1.69883	1.56581e-55	SEN0692	ybgT	hypothetical protein	0	-	-	-	-
742	SEN0693	771763	771795	772055	772062	257	202	56	560	645	152	1.44057	1.45933e-28	SEN0693	ybgE	hypothetical protein	0	-	-	-	-
743	SEN0694	772219	772284	772688		174	187	28	224	229	36	0.36257	0.103143	SEN0694	ybgC	acyl-CoA thioester hydrolase YbgC	0	-	-	-	-
744	SEN0695		772685	773377	773380	286	243	24	342	385	34	0.5025	0.0511494	SEN0695	tolQ	colicin uptake protein TolQ	0	-	-	-	-
745	SEN0696	773381	773381	773809	773873	147	132	21	185	188	28	0.415037	0.0300348	SEN0696	tolR	colicin uptake protein TolR	0	-	-	-	-
746	SEN0697	773874	773874	775052		155	146	8	228	182	11	0.459432	0.0200845	SEN0697	tolA	cell envelope integrity inner membrane protein TolA	0	-	-	-	-
747	SEN0698	775058	775176	776468	776502	1009	1264	56	1419	1279	68	0.280108	0.00726312	SEN0698	tolB	translocation protein TolB	0	periplasmic space [GO:0042597]; protein import [GO:0017038]	protein import [GO:0017038]	0	periplasmic space [GO:0042597]
748	SEN0699	776503	776503	777027	777027	2437	2737	317	2766	2673	340	0.101052	0.552051	SEN0699	pal	peptidoglycan-associated outer membrane lipoprotein	0	-	-	-	-
749	predicted RNA_56	776853			776586	1558	1788	402	1839	1661	428	0.0904153	0.215016	predicted RNA	-	antisense: thrL	-	-	-	-	-
750	SEN0700	777028	777037	777825	777838	882	900	72	1046	1210	94	0.384664	4.43372e-05	SEN0700	ybgF	tol-pal system protein YbgF	0	-	-	-	-
751	SEN_t014	777990			778062	238	273	226	306	354	297	0.39414	0.168999	SEN_t014	-	Anticodon: TTT	-	-	-	-	-
752	SEN_t015	778202			778274	134	121	112	136	162	134	0.258734	0.237343	SEN_t015	-	Anticodon: TAC	-	-	-	-	-
753	SEN_t016	778281			778353	135	131	117	124	164	130	0.152003	0.53434	SEN_t016	-	Anticodon: TTT	-	-	-	-	-
754	SEN_t017	778496			778568	54	51	46	58	73	59	0.359081	0.212831	SEN_t017	-	Anticodon: TTT	-	-	-	-	-
755	SEN_t018	778706			778778	11	9	9	9	5	6	-0.584963	0.243549	SEN_t018	-	Anticodon: TTT	-	-	-	-	-
756	SEN0701		779386	780429		17	17	1	13	16	0	-	0.465172	SEN0701	nadA	quinolinate synthetase	Nicotinate and nicotinamide metabolism	cytoplasm [GO:0005737]; 4 iron, 4 sulfur cluster binding [GO:0051539]; metal ion binding [GO:0046872]; quinolinate synthetase A activity [GO:0008987]; transferase activity, transferring alkyl or aryl (other than methyl) groups [GO:0016765]; NAD biosynthetic process [GO:0009435]	NAD biosynthetic process [GO:0009435]	4 iron, 4 sulfur cluster binding [GO:0051539]; metal ion binding [GO:0046872]; quinolinate synthetase A activity [GO:0008987]; transferase activity, transferring alkyl or aryl (other than methyl) groups [GO:0016765]	cytoplasm [GO:0005737]
757	SEN0702	780454	780454	781173	781517	345	385	32	353	416	35	0.129283	0.34997	SEN0702	pnuC	PnuC protein	0	-	-	-	-
758	SEN0703	782108	782108	781170	780544	394	441	28	403	409	28	0	0.116087	SEN0703	ybgR	zinc transporter ZitB	0	-	-	-	-
759	SEN0704	782737	782605	782219	782193	24452	25366	4147	6548	6715	1126	-1.88086	6.70043e-47	SEN0704	ybgS	hypothetical protein	0	-	-	-	-
760	predicted RNA_57	782203			782729	26545	27890	3327	7074	7484	908	-1.87346	2.58114e-37	predicted RNA	-	antisense: ybgS	-	-	-	-	-
761	SEN0705	782887	782925	783977	783977	522	521	31	822	838	51	0.718229	1.10524e-10	SEN0705	aroG	phospho-2-dehydro-3-deoxyheptonate aldolase	Phenylalanine, tyrosine and tryptophan biosynthesis	-	-	-	-
762	SEN0706		784616	784071		47	39	5	46	41	5	0	0.988628	SEN0706	-	hydro-lyase	-	-	-	-	-
763	SEN0707		785476	784631		35	44	3	61	45	4	0.415037	0.132267	SEN0707	-	fumarate hydratase	-	-	-	-	-
764	SEN0708	785606	785606	786496	786496	166	151	11	448	443	32	1.54057	1.06375e-32	SEN0708	-	LysR family transcriptional regulator	-	-	-	-	-
765	SEN0709		787480	786497		30	25	1	61	68	4	2	7.17107e-08	SEN0709	-	LysR family transcriptional regulator	-	-	-	-	-
766	SEN0711		789021	789269		0	0	0	0	0	0	-	1	SEN0711	dcoC	oxaloacetate decarboxylase subunit gamma	Arginine and proline metabolism,Pyruvate metabolism	-	-	-	-
767	SEN0712		789285	791054		12	20	0	10	6	0	-	0.00398406	SEN0712	-	oxaloacetate decarboxylase	-	-	-	-	-
768	SEN0713		791067	792368		25	24	1	10	12	0	-	0.000158143	SEN0713	-	oxaloacetate decarboxylase subunit beta	-	-	-	-	-
769	SEN0714		792487	793185		16	10	1	14	24	1	0	0.0835097	SEN0714	-	hypothetical protein	-	-	-	-	-
770	SEN0715		793565	794644		16	9	0	6	9	0	-	0.0785622	SEN0715	-	ABC transporter permease	-	-	-	-	-
771	SEN0716		794644	795420		32	27	2	25	38	2	0	0.667311	SEN0716	-	ABC transporter ATP-binding protein	-	-	-	-	-
772	SEN0717	796321	796263	795511	795412	3381	3811	307	4411	4424	385	0.32662	0.181808	SEN0717	gpmA	phosphoglyceromutase	Glycolysis / Gluconeogenesis	2,3-bisphosphoglycerate-dependent phosphoglycerate mutase activity [GO:0046538]; gluconeogenesis [GO:0006094]; glycolytic process [GO:0006096]	gluconeogenesis [GO:0006094]; glycolytic process [GO:0006096]	2,3-bisphosphoglycerate-dependent phosphoglycerate mutase activity [GO:0046538]	0
773	predicted RNA_58	795637			795710	375	434	352	468	457	410	0.220048	0.649914	predicted RNA	-	antisense: gpmA	-	-	-	-	-
774	predicted RNA_59	795787			796168	1947	2356	363	2658	2674	458	0.335378	0.7982	predicted RNA	-	antisense: gpmA	-	-	-	-	-
775	SEN0718		797527	796487	796487	556	571	34	381	412	25	-0.443607	5.63869e-07	SEN0718	galM	aldose 1-epimerase	Glycolysis / Gluconeogenesis	-	-	-	-
776	SEN0719	798669	798669	797521		599	498	30	434	444	25	-0.263034	0.00151063	SEN0719	galK	galactokinase	Galactose metabolism,Amino sugar and nucleotide sugar metabolism	cytoplasm [GO:0005737]; ATP binding [GO:0005524]; galactokinase activity [GO:0004335]; magnesium ion binding [GO:0000287]; galactose metabolic process [GO:0006012]	galactose metabolic process [GO:0006012]	ATP binding [GO:0005524]; galactokinase activity [GO:0004335]; magnesium ion binding [GO:0000287]	cytoplasm [GO:0005737]
777	SEN0720	799728	799718	798672	798670	251	229	14	234	224	14	0	0.171462	SEN0720	galT	galactose-1-phosphate uridylyltransferase	Galactose metabolism,Amino sugar and nucleotide sugar metabolism	-	-	-	-
778	SEN0721	800753	800745	799729	799729	550	543	34	509	518	33	-0.0430687	0.295424	SEN0721	galE	UDP-galactose-4-epimerase	Galactose metabolism,Amino sugar and nucleotide sugar metabolism	-	-	-	-
779	SEN0722		801876	800968		19	28	1	22	13	1	0	0.141862	SEN0722	-	hypothetical protein	-	-	-	-	-
780	SEN0723	803522	803522	802047	802047	285	291	12	231	227	10	-0.263034	0.000449252	SEN0723	modF	molybdenum transport ATP-binding protein ModF	ABC transporters	-	-	-	-
781	SEN0724	804378	804378	803590	803533	405	411	33	311	317	26	-0.343954	3.03158e-05	SEN0724	modE	DNA-binding transcriptional regulator ModE	0	-	-	-	-
782	SEN0725	804405	804405	804656	804711	516	646	148	631	446	139	-0.0905123	0.255401	SEN0725	-	hypothetical protein	-	-	-	-	-
783	SEN0726	804712	804823	805596		1100	1168	94	251	196	18	-2.38466	2.22969e-226	SEN0726	modA	molybdate transporter periplasmic protein	ABC transporters	-	-	-	-
784	SEN0727		805596	806285		378	341	33	63	49	5	-2.72247	2.35173e-148	SEN0727	modB	molybdate ABC transporter permease	ABC transporters	-	-	-	-
785	SEN0728	806288	806288	807346		660	640	39	154	142	9	-2.11548	6.43093e-103	SEN0728	modC	molybdate transporter ATP-binding protein	ABC transporters	-	-	-	-
786	SEN0729	808184	808165	807347	807297	346	341	27	296	317	24	-0.169925	0.00666071	SEN0729	ybhA	phosphotransferase	0	-	-	-	-
787	SEN0730	808308	808329	809324	809393	309	303	19	391	387	25	0.395929	0.361399	SEN0730	ybhE	6-phosphogluconolactonase	Pentose phosphate pathway	6-phosphogluconolactonase activity [GO:0017057]; glucose metabolic process [GO:0006006]; pentose-phosphate shunt [GO:0006098]	glucose metabolic process [GO:0006006]; pentose-phosphate shunt [GO:0006098]	6-phosphogluconolactonase activity [GO:0017057]	0
788	SEN0731	810802	810751	809468	809468	273	275	13	269	280	14	0.106915	0.173789	SEN0731	ybhC	pectinesterase	Starch and sucrose metabolism,Pentose and glucuronate interconversions	-	-	-	-
789	SEN0732	810984	810989	812212		337	337	17	466	426	23	0.436099	0.112981	SEN0732	hutI	imidazolonepropionase	Histidine metabolism	cytoplasm [GO:0005737]; imidazolonepropionase activity [GO:0050480]; iron ion binding [GO:0005506]; zinc ion binding [GO:0008270]; histidine catabolic process to glutamate and formamide [GO:0019556]; histidine catabolic process to glutamate and formate [GO:0019557]	histidine catabolic process to glutamate and formamide [GO:0019556]; histidine catabolic process to glutamate and formate [GO:0019557]	imidazolonepropionase activity [GO:0050480]; iron ion binding [GO:0005506]; zinc ion binding [GO:0008270]	cytoplasm [GO:0005737]
790	SEN0733		812209	813150	813158	265	286	18	358	356	24	0.415037	0.203899	SEN0733	hutG	formimidoylglutamase	Histidine metabolism	formimidoylglutamase activity [GO:0050415]; manganese ion binding [GO:0030145]; histidine catabolic process to glutamate and formamide [GO:0019556]; histidine catabolic process to glutamate and formate [GO:0019557]	histidine catabolic process to glutamate and formamide [GO:0019556]; histidine catabolic process to glutamate and formate [GO:0019557]	formimidoylglutamase activity [GO:0050415]; manganese ion binding [GO:0030145]	0
791	SEN0734	813186	813243	813920	813923	159	170	15	190	180	17	0.180572	0.40333	SEN0734	hutC	histidine utilization repressor	0	-	-	-	-
792	SEN0735	814117	814117	815802	815803	270	222	9	440	454	17	0.917538	3.41049e-08	SEN0735	-	urocanate hydratase	-	cytoplasm [GO:0005737]; urocanate hydratase activity [GO:0016153]; histidine catabolic process to glutamate and formamide [GO:0019556]; histidine catabolic process to glutamate and formate [GO:0019557]	histidine catabolic process to glutamate and formamide [GO:0019556]; histidine catabolic process to glutamate and formate [GO:0019557]	urocanate hydratase activity [GO:0016153]	cytoplasm [GO:0005737]
793	SEN0736	815804	815804	817324	817849	500	426	19	870	911	38	1	4.63301e-16	SEN0736	hutH	histidine ammonia-lyase	Histidine metabolism, Nitrogen metabolism	cytoplasm [GO:0005737]; histidine ammonia-lyase activity [GO:0004397]; histidine catabolic process to glutamate and formamide [GO:0019556]; histidine catabolic process to glutamate and formate [GO:0019557]	histidine catabolic process to glutamate and formamide [GO:0019556]; histidine catabolic process to glutamate and formate [GO:0019557]	histidine ammonia-lyase activity [GO:0004397]	cytoplasm [GO:0005737]
794	SEN0737	817885	817885	817409	817198	451	352	54	314	344	45	-0.263034	0.000560489	SEN0737	ybhB	kinase inhibitor protein	0	-	-	-	-
795	SEN0738		819232	817943		26	26	1	19	17	0	-	0.0812941	SEN0738	bioA	adenosylmethionine-8-amino-7-oxononanoate aminotransferase	Biotin metabolism	-	-	-	-
796	SEN0739		819319	820359		7	4	0	11	5	0	-	0.430328	SEN0739	bioB	biotin synthetase	Biotin metabolism	2 iron, 2 sulfur cluster binding [GO:0051537]; 4 iron, 4 sulfur cluster binding [GO:0051539]; biotin synthase activity [GO:0004076]; iron ion binding [GO:0005506]; biotin biosynthetic process [GO:0009102]	biotin biosynthetic process [GO:0009102]	2 iron, 2 sulfur cluster binding [GO:0051537]; 4 iron, 4 sulfur cluster binding [GO:0051539]; biotin synthase activity [GO:0004076]; iron ion binding [GO:0005506]	0
797	SEN0740		820356	821513		4	6	0	8	2	0	-	0.775237	SEN0740	bioF	8-amino-7-oxononanoate synthase	Biotin metabolism	8-amino-7-oxononanoate synthase activity [GO:0008710]; pyridoxal phosphate binding [GO:0030170]; biotin biosynthetic process [GO:0009102]	biotin biosynthetic process [GO:0009102]	8-amino-7-oxononanoate synthase activity [GO:0008710]; pyridoxal phosphate binding [GO:0030170]	0
798	SEN0741		821497	822252		2	2	0	2	0	0	-	0.128323	SEN0741	bioC	biotin biosynthesis protein BioC	0	-	-	-	-
799	SEN0742		822245	822931		7	3	0	6	2	0	-	0.509036	SEN0742	bioD	dithiobiotin synthetase	Biotin metabolism	-	-	-	-
800	SEN0744	823576	823582	825603	825623	565	565	18	517	501	16	-0.169925	0.143606	SEN0744	uvrB	excinuclease ABC subunit B	Nucleotide excision repair	cytoplasm [GO:0005737]; ATP binding [GO:0005524]; DNA binding [GO:0003677]; excinuclease ABC activity [GO:0009381]; helicase activity [GO:0004386]; nucleotide-excision repair [GO:0006289]; SOS response [GO:0009432]	nucleotide-excision repair [GO:0006289]; SOS response [GO:0009432]	ATP binding [GO:0005524]; DNA binding [GO:0003677]; excinuclease ABC activity [GO:0009381]; helicase activity [GO:0004386]	cytoplasm [GO:0005737]
801	SEN0744A		825912	826085		6	11	3	1	4	1	-1.58496	2.6248e-05	SEN0744A	-	hypothetical protein	-	-	-	-	-
802	SEN0747	829355	829347	828439	828315	146	143	10	126	152	10	0	0.836763	SEN0747	ybhK	hypothetical protein	0	-	-	-	-
803	SEN0748	829544	829744	830733	830733	969	871	59	968	1059	67	0.183446	0.00102547	SEN0748	moaA	molybdenum cofactor biosynthesis protein A	0	molybdopterin synthase complex [GO:0019008]; 4 iron, 4 sulfur cluster binding [GO:0051539]; cyclic pyranopterin monophosphate synthase activity [GO:0061597]; GTP binding [GO:0005525]; metal ion binding [GO:0046872]; Mo-molybdopterin cofactor biosynthetic process [GO:0006777]	Mo-molybdopterin cofactor biosynthetic process [GO:0006777]	4 iron, 4 sulfur cluster binding [GO:0051539]; cyclic pyranopterin monophosphate synthase activity [GO:0061597]; GTP binding [GO:0005525]; metal ion binding [GO:0046872]	molybdopterin synthase complex [GO:0019008]
804	predicted RNA_60	829760			829648	436	453	253	785	756	448	0.824361	3.48528e-12	predicted RNA	-	antisense: thrL	-	-	-	-	-
805	SEN0749	830735	830755	831267	831267	376	327	44	325	373	44	0	0.121612	SEN0749	moaB	molybdenum cofactor biosynthesis protein B	0	-	-	-	-
806	SEN0750	831268	831270	831755		140	162	20	130	170	20	0	0.987252	SEN0750	moaC	molybdenum cofactor biosynthesis protein MoaC	0	Mo-molybdopterin cofactor biosynthetic process [GO:0006777]	Mo-molybdopterin cofactor biosynthetic process [GO:0006777]	0	0
807	SEN0751		831742	831993	831994	81	70	19	103	98	26	0.452512	0.0225119	SEN0751	moaD	molybdopterin synthase small subunit	0	-	-	-	-
808	SEN0752	831995	831995	832447	832494	110	84	13	94	105	14	0.106915	0.629254	SEN0752	moaE	molybdopterin guanine dinucleotide biosynthesis protein MoaE	0	-	-	-	-
809	SEN0753	832495	832495	833199	833219	3603	3625	330	3447	3868	341	0.0473057	0.0448733	SEN0753	ybhL	hypothetical protein	0	-	-	-	-
810	predicted RNA_61	833090			832688	2470	2328	383	2291	2727	410	0.0982795	0.803689	predicted RNA	-	antisense: thrL	-	-	-	-	-
811	SEN0754	833278	833344	834051	834051	103	102	9	212	173	17	0.917538	2.67232e-07	SEN0754	ybhM	hypothetical protein	0	-	-	-	-
812	SEN0755		834075	834683		32	36	3	48	37	4	0.415037	0.233519	SEN0755	-	inner membrane protein	-	-	-	-	-
813	SEN0756		834691	835251		49	52	5	61	49	6	0.263034	0.653601	SEN0756	-	inner membrane protein	-	-	-	-	-
814	SEN0757		836216	835254	835254	211	198	13	186	205	13	0	0.43735	SEN0757	ybhN	hypothetical protein	0	-	-	-	-
815	SEN0758		837457	836216		154	176	8	118	130	6	-0.415037	0.0509886	SEN0758	ybhO	cardiolipin synthase 2	Glycerophospholipid metabolism	-	-	-	-
816	SEN0759	838212	838212	837454		134	180	13	75	81	6	-1.11548	5.77509e-08	SEN0759	ybhP	hypothetical protein	0	-	-	-	-
817	SEN0760	838334	838345	838755	839627	2252	1882	323	2551	2552	407	0.333495	0.824235	SEN0760	ybhQ	hypothetical protein	0	-	-	-	-
818	SEN0761	839901	839823	838717	838332	643	705	39	610	657	37	-0.0759489	0.382196	SEN0761	ybhR	inner membrane protein	0	-	-	-	-
819	SEN0762		841069	839939	839939	326	342	19	246	232	13	-0.547488	1.47684e-06	SEN0762	ybhS	inner membrane protein	0	-	-	-	-
820	SEN0763		842798	841062		496	471	17	332	358	13	-0.387023	1.03289e-06	SEN0763	ybhF	ABC transporter ATP-binding protein	0	-	-	-	-
821	SEN0764		843786	842791		712	740	46	424	412	27	-0.768674	1.00141e-13	SEN0764	-	hypothetical protein	-	periplasmic space [GO:0042597]	0	0	periplasmic space [GO:0042597]
822	SEN0765	844460	844460	843786		595	693	61	324	286	29	-1.07276	4.79496e-26	SEN0765	ybiH	DNA-binding transcriptional regulator	0	-	-	-	-
823	SEN0766		844690	846051		121	146	6	156	165	7	0.222392	0.164896	SEN0766	rhlE	ATP-dependent RNA helicase RhlE	RNA degradation	-	-	-	-
824	SEN0767	846259	846259	848403	848403	465	414	13	467	577	16	0.29956	0.270897	SEN0767	dinG	ATP-dependent DNA helicase DinG	0	-	-	-	-
825	SEN0768	848404	848433	849407	849407	220	214	14	312	325	21	0.584963	0.00208136	SEN0768	ybiB	glycosyl transferase family protein	0	-	-	-	-
826	SEN0769	850084	849823	849563	849441	168	121	35	153	160	39	0.156119	0.543653	SEN0769	ybiJ	hypothetical protein	0	-	-	-	-
827	SEN0770	850379	850374	850108	850108	316	305	74	346	368	88	0.249978	0.934313	SEN0770	ybiI	hypothetical protein	0	-	-	-	-
828	SEN0771		850579	851505		91	123	7	120	129	8	0.192645	0.201922	SEN0771	ybiN	SAM-dependent methyltransferase	0	cytoplasm [GO:0005737]; 23S rRNA (adenine(1618)-N(6))-methyltransferase activity [GO:0052907]	0	23S rRNA (adenine(1618)-N(6))-methyltransferase activity [GO:0052907]	cytoplasm [GO:0005737]
829	SEN0772		853724	851502		288	296	8	241	293	7	-0.192645	0.0189079	SEN0772	ybiO	hypothetical protein	0	-	-	-	-
830	SEN0773		854565	853843	853843	279	258	23	324	357	31	0.430634	0.267431	SEN0773	glnQ	glutamine ABC transporter ATP-binding protein	ABC transporters	-	-	-	-
831	SEN0774	855226	855221	854562		107	119	11	174	170	17	0.628031	0.00103183	SEN0774	glnP	glutamine ABC transporter permease	ABC transporters	-	-	-	-
832	SEN0775	856267	856111	855365	855362	1365	1480	122	1782	1906	162	0.409113	0.97687	SEN0775	glnH	glutamine ABC transporter periplasmic protein	ABC transporters	-	-	-	-
833	SEN0776	857133	857091	856588	856439	60015	67640	8161	41085	45249	5633	-0.534842	4.53061e-05	SEN0776	dps	DNA starvation/stationary phase protection protein Dps	0	cytoplasm [GO:0005737]; DNA binding [GO:0003677]; ferric iron binding [GO:0008199]; oxidoreductase activity, oxidizing metal ions [GO:0016722]; cellular iron ion homeostasis [GO:0006879]; chromosome condensation [GO:0030261]; response to stress [GO:0006950]	cellular iron ion homeostasis [GO:0006879]; chromosome condensation [GO:0030261]; response to stress [GO:0006950]	DNA binding [GO:0003677]; ferric iron binding [GO:0008199]; oxidoreductase activity, oxidizing metal ions [GO:0016722]	cytoplasm [GO:0005737]
834	predicted RNA_62	856456			857117	68320	77035	7075	46066	51104	4828	-0.551304	6.47074e-05	predicted RNA	-	antisense: dps	-	-	-	-	-
835	SEN0777		858281	857394		100	79	6	107	101	7	0.222392	0.173395	SEN0777	ybiF	threonine and homoserine efflux system	0	-	-	-	-
836	SEN0778	858492	858634	859149	859177	27716	26725	3398	13280	14791	1789	-0.925532	4.97051e-08	SEN0778	ompX	outer membrane protein X	0	-	-	-	-
837	predicted RNA_63	859160			858621	26385	25466	3092	12620	14147	1630	-0.923668	7.69727e-08	predicted RNA	-	antisense: thrL	-	-	-	-	-
838	SEN0779		860792	859212		167	187	7	229	240	9	0.36257	0.032837	SEN0779	ybiP	hypothetical protein	0	-	-	-	-
839	predicted RNA_64	861007			861214	1448	1448	448	2754	2697	860	0.940838	0.127399	predicted RNA	-	-	-	-	-	-	-
840	predicted RNA_65	861212			861007	1422	1434	446	2715	2609	848	0.927021	0.1187	predicted RNA	-	antisense: thrL	-	-	-	-	-
841	SEN0780	861371	861371	861844	861900	121	100	15	132	133	18	0.263034	0.136804	SEN0780	-	manganese transport regulator MntR	-	-	-	-	-
842	SEN0781		861901	862953		102	86	5	75	89	5	0	0.471252	SEN0781	ybiR	hypothetical protein	0	-	-	-	-
843	SEN0782	863935	863917	862997	862986	578	521	38	643	673	46	0.275634	0.0650139	SEN0782	ybiS	hypothetical protein	0	-	-	-	-
844	SEN0783	864136	864136	865728	865728	526	562	22	636	555	24	0.125531	0.692917	SEN0783	ybiT	ABC transporter ATP-binding protein	0	-	-	-	-
845	SEN0784		865975	866871		9	3	0	7	5	0	-	0.76131	SEN0784	-	hypothetical protein	-	-	-	-	-
846	SEN0787		869089	867824		39	40	2	38	38	1	-1	0.714071	SEN0787	ybiU	hypothetical protein	0	-	-	-	-
847	SEN0788	869344	869351	870160	870173	550	590	45	655	646	52	0.208587	0.208262	SEN0788	ybiV(2)	hypothetical protein	0	-	-	-	-
848	SEN0789		872670	870238		213	216	5	260	269	7	0.485427	0.2159	SEN0789	pflF	formate acetyltransferase 3	Pyruvate metabolism, Propanoate metabolism, Butanoate metabolism	-	-	-	-
849	SEN0790		873575	872676		71	79	5	71	101	6	0.263034	0.254557	SEN0790	pflE	pyruvate formate-lyase 3 activating enzyme	0	-	-	-	-
850	SEN0791		874602	873853		96	78	7	93	84	7	0	0.669562	SEN0791	moeB	molybdopterin biosynthesis protein MoeB	0	-	-	-	-
851	SEN0792		875843	874602		169	147	8	132	172	8	0	0.798344	SEN0792	moeA	molybdopterin biosynthesis protein MoeA	0	-	-	-	-
852	SEN0793	876034	876040	876981	876981	168	145	10	222	249	16	0.678072	0.00124768	SEN0793	ybiK	L-asparaginase	0	-	-	-	-
853	SEN0794		876992	878863		184	142	5	200	213	7	0.485427	0.0885867	SEN0794	yliA	glutathione transporter ATP-binding protein	0	-	-	-	-
854	SEN0795	878896	878896	880434	880494	231	210	9	309	336	13	0.530515	0.00262105	SEN0795	yliB	ABC transporter substrate-binding protein	0	-	-	-	-
855	SEN0796		880495	881415		113	94	7	100	108	7	0	0.735424	SEN0796	yliC	ABC transporter permease	0	-	-	-	-
856	SEN0797		881418	882329		82	88	6	118	92	7	0.222392	0.0641876	SEN0797	yliD	ABC transporter permease	0	-	-	-	-
857	SEN0798		883745	882420		165	119	6	162	164	8	0.415037	0.295681	SEN0798	yliG	ribosomal protein S12 methylthiotransferase	0	cytoplasm [GO:0005737]; 4 iron, 4 sulfur cluster binding [GO:0051539]; iron ion binding [GO:0005506]; transferase activity [GO:0016740]; peptidyl-L-beta-methylthioaspartic acid biosynthetic process from peptidyl-aspartic acid [GO:0018339]; RNA modification [GO:0009451]	peptidyl-L-beta-methylthioaspartic acid biosynthetic process from peptidyl-aspartic acid [GO:0018339]; RNA modification [GO:0009451]	4 iron, 4 sulfur cluster binding [GO:0051539]; iron ion binding [GO:0005506]; transferase activity [GO:0016740]	cytoplasm [GO:0005737]
858	SEN0799	883954	883976	884359	884620	9898	9630	1638	22404	24892	4051	1.30634	0.000711423	SEN0799	yliH	biofilm formation regulatory protein BssR	0	-	-	-	-
859	predicted RNA_66	884407			883958	10871	10513	1530	24288	26513	3712	1.27867	0.00154679	predicted RNA	-	antisense: thrL	-	-	-	-	-
860	SEN0800		885072	885587		19	9	1	29	26	3	1.58496	0.000329579	SEN0800	-	hypothetical protein	-	-	-	-	-
861	SEN0801		885610	886359		29	47	3	100	111	9	1.58496	3.356e-13	SEN0801	-	electron transfer flavoprotein subunit beta	-	-	-	-	-
862	SEN0802		886370	887323		39	54	3	76	86	5	0.736966	0.000542603	SEN0802	-	electron transfer flavoprotein subunit alpha	-	-	-	-	-
863	SEN0803		887616	888779		56	74	3	96	99	5	0.736966	0.00306898	SEN0803	-	acyl-CoA dehydrogenase	-	-	-	-	-
864	SEN0804		889228	890913		33	36	1	64	48	2	1	0.00919814	SEN0804	-	flavoprotein	-	-	-	-	-
865	SEN0805	891840	891809	890919	890919	166	200	13	277	267	20	0.621488	0.00102021	SEN0805	-	LysR transcriptional regulator	-	-	-	-	-
866	SEN0806	892496	892496	892071	891848	136	139	20	138	133	21	0.0703893	0.972036	SEN0806	-	inner membrane protein	-	-	-	-	-
867	SEN0808	894145	894145	893519	893511	406	417	42	244	233	24	-0.807355	3.77144e-13	SEN0808	yliJ	glutathione s-transferase family protein	0	-	-	-	-
868	SEN0809	894301	894389	895591	895699	686	770	39	755	745	40	0.0365259	0.00648612	SEN0809	dacC	D-alanyl-D-alanine carboxypeptidase	Peptidoglycan biosynthesis	-	-	-	-
869	SEN0810	896398	896394	895636	894301	448	446	37	258	340	26	-0.509014	6.61901e-09	SEN0810	deoR	DNA-binding transcriptional repressor DeoR	0	-	-	-	-
870	SEN0811	897197	897074	896466	896403	869	880	92	379	393	41	-1.16601	8.35177e-32	SEN0811	ybjG	undecaprenyl pyrophosphate phosphatase	0	-	-	-	-
871	SEN0812		897387	898619		80	68	3	108	109	5	0.736966	0.00292183	SEN0812	mdfA	multidrug translocase MdfA	0	-	-	-	-
872	SEN0813		899488	898673	898672	193	173	14	144	167	12	-0.222392	0.195268	SEN0813	-	hypothetical protein	-	-	-	-	-
873	SEN0814		900696	899485		118	113	6	115	83	5	-0.263034	0.440147	SEN0814	-	hypothetical protein	-	-	-	-	-
874	SEN0815		900864	901484		39	46	4	60	59	6	0.584963	0.0700613	SEN0815	-	tetR family transcriptional regulator	-	-	-	-	-
875	SEN0816	903338	903286	901601	901577	757	576	25	872	998	36	0.526069	9.05573e-08	SEN0816	-	hypothetical protein	-	integral component of membrane [GO:0016021]; plasma membrane [GO:0005886]; cation transmembrane transporter activity [GO:0008324]; potassium channel regulator activity [GO:0015459]; potassium ion transport [GO:0006813]; regulation of potassium ion transport [GO:0043266]	potassium ion transport [GO:0006813]; regulation of potassium ion transport [GO:0043266]	cation transmembrane transporter activity [GO:0008324]; potassium channel regulator activity [GO:0015459]	integral component of membrane [GO:0016021]; plasma membrane [GO:0005886]
876	SEN0817	903469	903557	903934	904250	110	87	16	196	182	32	1	5.86404e-08	SEN0817	ybjM	hypothetical protein	0	-	-	-	-
877	SEN0818	904249	904229	903966	903792	416	332	91	755	873	203	1.15754	7.40461e-20	SEN0818	grxA	glutaredoxin	0	-	-	-	-
878	SEN0819	904399	904399	904689	904689	48	40	9	39	29	7	-0.36257	0.148582	SEN0819	ybjC	hypothetical protein	0	-	-	-	-
879	SEN0821	905453	905453	906355		161	152	11	228	135	13	0.241008	0.267147	SEN0821	rimK	ribosomal protein S6 modification protein	0	ATP binding [GO:0005524]; magnesium ion binding [GO:0000287]; manganese ion binding [GO:0030145]; ribosomal S6-glutamic acid ligase activity [GO:0018169]; C-terminal protein amino acid modification [GO:0018410]; translation [GO:0006412]	C-terminal protein amino acid modification [GO:0018410]; translation [GO:0006412]	ATP binding [GO:0005524]; magnesium ion binding [GO:0000287]; manganese ion binding [GO:0030145]; ribosomal S6-glutamic acid ligase activity [GO:0018169]	0
880	SEN0822	906452	906452	906928	906931	309	324	42	335	368	48	0.192645	0.646373	SEN0822	ybjN	hypothetical protein	0	-	-	-	-
881	SEN0823		907277	908389		34	54	2	48	66	3	0.584963	0.188738	SEN0823	potF	putrescine transporter periplasmic binding protein	ABC transporters	-	-	-	-
882	SEN0824		908477	909610		39	49	2	45	37	2	0	0.637508	SEN0824	potG	putrescine ABC transporter ATP-binding protein	ABC transporters	-	-	-	-
883	SEN0825		909620	910573		25	34	2	35	33	2	0	0.403083	SEN0825	potH	putrescine transporter membrane protein	ABC transporters	-	-	-	-
884	SEN0826		910570	911415		71	52	4	54	63	4	0	0.834675	SEN0826	potI	putrescine transporter membrane protein	ABC transporters	-	-	-	-
885	SEN0827	911489	911489	911962	911962	106	106	14	117	114	16	0.192645	0.391412	SEN0827	ybjO	hypothetical protein	0	-	-	-	-
886	SEN0828		912005	913132		67	87	4	99	97	5	0.321928	0.04691	SEN0828	ybjF	23S rRNA methyluridine methyltransferase	0	4 iron, 4 sulfur cluster binding [GO:0051539]; iron ion binding [GO:0005506]; rRNA (uridine-C5-)-methyltransferase activity [GO:0070041]	0	4 iron, 4 sulfur cluster binding [GO:0051539]; iron ion binding [GO:0005506]; rRNA (uridine-C5-)-methyltransferase activity [GO:0070041]	0
887	SEN0829		913427	914770		20	15	0	30	21	1	-	0.052131	SEN0829	ulaA_1	PTS system ascorbate-specific transporter subunit IIC	Phosphotransferase system (PTS),Ascorbate and aldarate metabolism	-	-	-	-
888	SEN0830		914800	915120		10	20	3	11	10	2	-0.584963	0.100286	SEN0830	-	phosphotransferase enzyme II, B component	-	-	-	-	-
889	SEN0831		915130	916617		88	107	4	94	107	4	0	0.573249	SEN0831	-	sulfatase	-	-	-	-	-
890	SEN0832	917567	917567	916836	916824	131	124	11	169	150	14	0.347923	0.0965035	SEN0832	artJ	arginine-binding periplasmic protein 2	ABC transporters	-	-	-	-
891	SEN0833		918472	917804	917740	349	372	34	424	419	41	0.270089	0.83935	SEN0833	artM	arginine transporter permease subunit ArtM	ABC transporters	-	-	-	-
892	SEN0834	919194	919188	918472		163	167	14	249	275	24	0.777608	0.000105284	SEN0834	artQ	arginine transporter permease subunit ArtQ	ABC transporters	-	-	-	-
893	SEN0835	919943	919926	919195	919195	391	476	38	523	562	48	0.337035	0.107657	SEN0835	artI	arginine-binding periplasmic protein 1	ABC transporters	-	-	-	-
894	SEN0836	920761	920672	919944	919944	587	535	49	522	654	53	0.113211	0.967245	SEN0836	artP	arginine transporter ATP-binding subunit	ABC transporters	-	-	-	-
895	SEN0837	921427	921417	920902	920902	635	736	85	544	492	65	-0.387023	0.00118672	SEN0837	ybjP	lipoprotein	0	-	-	-	-
896	SEN0838	921494	921545	921868		338	434	76	393	333	73	-0.058103	0.0450709	SEN0838	orfB	hypothetical protein	0	0	0	0	0
897	SEN0839		921865	922695	922805	504	504	39	372	381	29	-0.427421	1.41524e-05	SEN0839	ybjR	N-acetylmuramoyl-L-alanine amidase	0	-	-	-	-
898	SEN0840	923760	923705	922692	921490	235	235	14	221	194	13	-0.106915	0.0567082	SEN0840	-	oxidoreductase	-	-	-	-	-
899	SEN0841		925234	923801		164	146	6	172	153	7	0.222392	0.700187	SEN0841	ybjT	hypothetical protein	0	-	-	-	-
900	SEN0842	926272	926246	925245	925235	657	605	40	557	649	39	-0.0365259	0.335011	SEN0842	ltaA	L-threonine aldolase	Glycine, serine and threonine metabolism	-	-	-	-
901	SEN0843	928003	928003	926285	926273	528	482	18	348	379	13	-0.469485	1.91305e-06	SEN0843	poxB	pyruvate dehydrogenase	Pyruvate metabolism	-	-	-	-
902	SEN0844		929132	928161		66	63	4	52	40	3	-0.415037	0.0661755	SEN0844	hcr	HCP oxidoreductase	0	-	-	-	-
903	SEN0845		930793	929141		182	159	6	113	106	4	-0.584963	0.00217815	SEN0845	hcp	hydroxylamine reductase	0	cytoplasm [GO:0005737]; 2 iron, 2 sulfur cluster binding [GO:0051537]; hydroxylamine reductase activity [GO:0050418]; metal ion binding [GO:0046872]	0	2 iron, 2 sulfur cluster binding [GO:0051537]; hydroxylamine reductase activity [GO:0050418]; metal ion binding [GO:0046872]	cytoplasm [GO:0005737]
904	SEN0846		931728	930937	930937	104	112	8	147	119	11	0.459432	0.0950708	SEN0846	ybjE	hypothetical protein	0	-	-	-	-
905	SEN0847	932038	932038	933696	933696	525	460	19	320	321	12	-0.662965	1.73867e-09	SEN0847	ybjD	hypothetical protein	0	-	-	-	-
906	SEN0848	936421	934661	933693	933511	6087	6869	430	8712	8244	574	0.416714	0.968513	SEN0848	ybjX	virK protein	0	-	-	-	-
907	SEN0849	933697	934789	935907		950	999	56	1029	894	56	0	0.0087748	SEN0849	ybjY	macrolide transporter subunit MacA	0	-	-	-	-
908	SEN0850		935904	937850	937949	763	711	24	737	738	24	0	0.0177342	SEN0850	ybjZ	macrolide transporter ATP-binding /permease	ABC transporters	-	-	-	-
909	SEN0851	938201	938201	937980	937906	1676	1958	527	1999	1723	549	0.0590032	0.380824	SEN0851	cspD	cold shock-like protein CspD	0	-	-	-	-
910	SEN0852	937952	938525	938845	938875	456	544	100	896	842	177	0.823749	5.04154e-13	SEN0852	yljA	ATP-dependent Clp protease adaptor protein ClpS	0	protein catabolic process [GO:0030163]; proteolysis [GO:0006508]	protein catabolic process [GO:0030163]; proteolysis [GO:0006508]	0	0
911	SEN0853	938876	938876	941152	941570	4812	4525	132	4802	4995	141	0.0951572	0.0665079	SEN0853	clpA	ATP-dependent Clp protease ATP-binding subunit	0	-	-	-	-
912	SEN0853B	941570	941562	941365	938202	117	132	40	202	202	67	0.744161	0.000175415	SEN0853B	-	hypothetical protein	-	-	-	-	-
913	SEN0853A		942101	941724		19	22	3	36	22	5	0.736966	0.0655238	SEN0853A	-	integrase remnant	-	-	-	-	-
914	SEN_t019	942619			942535	3	2	2	1	3	1	-1	0.501351	SEN_t019	-	Anticodon: GGA	-	-	-	-	-
915	SEN0854	943464	943445	942768	942715	187	185	17	246	295	26	0.612977	0.002419	SEN0854	slsA	hypothetical protein	0	-	-	-	-
916	SEN0855		944325	943465		43	43	3	44	39	3	0	0.777951	SEN0855	-	pirin-related protein	-	-	-	-	-
917	SEN0856		944434	945345		42	65	3	38	40	2	-0.584963	0.0816332	SEN0856	-	hypothetical protein	-	-	-	-	-
918	SEN0857	945877	945654	945436	945395	1169	1164	343	1893	1815	556	0.696876	1.49563e-06	SEN0857	infA	translation initiation factor IF-1	0	-	-	-	-
919	predicted RNA_67	945457			945648	1181	1188	397	1863	1643	598	0.591006	0.000234727	predicted RNA	-	antisense: infA	-	-	-	-	-
920	SEN0859	946681	946670	945966	945966	170	168	15	189	199	18	0.263034	0.345695	SEN0859	aat	leucyl/phenylalanyl-tRNA--protein transferase	0	cytoplasm [GO:0005737]; leucyltransferase activity [GO:0008914]; protein catabolic process [GO:0030163]	protein catabolic process [GO:0030163]	leucyltransferase activity [GO:0008914]	cytoplasm [GO:0005737]
921	SEN0860		948436	946715	946715	363	333	13	447	471	17	0.387023	0.099867	SEN0860	cydC	cysteine/glutathione ABC transporter membrane/ATP-binding protein	0	-	-	-	-
922	SEN0861	950203	950203	948437		514	519	18	503	575	20	0.152003	0.982216	SEN0861	cydD	cysteine/glutathione ABC transporter membrane/ATP-binding protein	0	-	-	-	-
923	SEN0862	951285	951285	950317	950307	961	984	64	1002	1066	70	0.129283	0.00297256	SEN0862	trxB	thioredoxin reductase	Pyrimidine metabolism	-	-	-	-
924	SEN0863	951593	951831	952325	952330	1239	1234	160	1886	1909	251	0.649615	0.00611531	SEN0863	lrp	leucine-responsive transcriptional regulator	0	-	-	-	-
925	SEN0864	952332	952460	956581	956720	2046	1862	30	2047	2047	32	0.0931094	0.643598	SEN0864	ftsK	DNA translocase FtsK	0	-	-	-	-
926	SEN0866	956721	956721	957335	957344	973	1074	107	1337	1251	138	0.367057	0.000156323	SEN0866	lolA	outer-membrane lipoprotein carrier protein	0	-	-	-	-
927	SEN0867	957345	957345	958688	958745	720	660	33	803	805	39	0.241008	9.11526e-05	SEN0867	ycaJ	recombination factor protein RarA	0	-	-	-	-
928	SEN0868	958751	958947	960239	960246	2333	2058	109	2027	2261	109	0	0.585299	SEN0868	serS	seryl-tRNA synthetase	Aminoacyl-tRNA biosynthesis	cytoplasm [GO:0005737]; ATP binding [GO:0005524]; serine-tRNA ligase activity [GO:0004828]; selenocysteine biosynthetic process [GO:0016260]; selenocysteinyl-tRNA(Sec) biosynthetic process [GO:0097056]; seryl-tRNA aminoacylation [GO:0006434]	selenocysteine biosynthetic process [GO:0016260]; selenocysteinyl-tRNA(Sec) biosynthetic process [GO:0097056]; seryl-tRNA aminoacylation [GO:0006434]	ATP binding [GO:0005524]; serine-tRNA ligase activity [GO:0004828]	cytoplasm [GO:0005737]
929	SEN0869	960356	960476	962920	962920	5818	5579	150	5573	6382	160	0.0931094	0.0759861	SEN0869	dmsA	anaerobic dimethyl sulfoxide reductase subunit A	0	-	-	-	-
930	predicted RNA_68	960677			960483	945	945	312	1404	1442	479	0.61848	1.92212e-07	predicted RNA	-	antisense: thrL	-	-	-	-	-
931	SEN0870	962921	962931	963548	963549	551	465	52	436	520	50	-0.0565835	0.235044	SEN0870	dmsB	anaerobic dimethyl sulfoxide reductase subunit B	0	-	-	-	-
932	SEN0871	963550	963550	964413	964417	431	398	30	499	426	35	0.222392	0.79864	SEN0871	dmsC	anaerobic dimethyl sulfoxide reductase subunit C	0	-	-	-	-
933	SEN0872		964763	965911		141	121	7	135	114	7	0	0.868195	SEN0872	ycaD	MFS family transporter protein	0	integral component of membrane [GO:0016021]; plasma membrane [GO:0005886]; transporter activity [GO:0005215]; transmembrane transport [GO:0055085]	transmembrane transport [GO:0055085]	transporter activity [GO:0005215]	integral component of membrane [GO:0016021]; plasma membrane [GO:0005886]
934	SEN0873		966129	967550		82	82	3	71	64	3	0	0.254223	SEN0873	ycaM	transporter	0	-	-	-	-
935	SEN0874	968758	968667	967843	967825	1592	1562	123	1734	1841	142	0.207233	0.403713	SEN0874	pflA	pyruvate formate lyase-activating enzyme 1	0	-	-	-	-
936	SEN0875	969085	969085	968759	968759	59	71	12	115	101	21	0.807355	0.000169294	SEN0875	-	hypothetical protein	-	-	-	-	-
937	SEN0876		969216	970175		92	123	7	74	78	5	-0.485427	0.0167707	SEN0876	-	sopD2 type III secretion system effector protein	-	-	-	-	-
938	SEN0877	972536	972533	970251	970209	11322	10397	306	13311	15718	418	0.449971	0.774268	SEN0877	pflB	formate acetyltransferase 1	Pyruvate metabolism, Propanoate, Butanoate metabolism	-	-	-	-
939	predicted RNA_69	970290			970976	4189	3629	366	5237	6662	570	0.639118	0.644064	predicted RNA	-	antisense: pflB	-	-	-	-	-
940	predicted RNA_70	971640			971904	1387	1418	341	1529	1825	416	0.286812	0.419163	predicted RNA	-	antisense: pflB	-	-	-	-	-
941	predicted RNA_71	972276			972493	1064	1043	311	1262	1548	424	0.44715	5.01168e-05	predicted RNA	-	antisense: pflB	-	-	-	-	-
942	SEN0878	973462	973450	972593	972570	1366	1343	101	1892	2026	150	0.570607	0.392476	SEN0878	focA	formate transporter	0	-	-	-	-
943	SEN0879	975615	975615	973855	973841	336	371	12	405	436	15	0.321928	0.722444	SEN0879	ycaO	hypothetical protein	0	-	-	-	-
944	SEN0880	975752	975752	976444	976444	127	160	13	92	106	9	-0.530515	0.0157477	SEN0880	ycaP	hypothetical protein	0	-	-	-	-
945	SEN0881	976624	976630	977718	977718	523	472	29	475	544	30	0.0489096	0.797256	SEN0881	serC	phosphoserine aminotransferase	Glycine, serine and threonine metabolism, Vitamin B6 metabolism	cytoplasm [GO:0005737]; O-phospho-L-serine:2-oxoglutarate aminotransferase activity [GO:0004648]; pyridoxal phosphate binding [GO:0030170]; L-serine biosynthetic process [GO:0006564]; pyridoxine biosynthetic process [GO:0008615]	L-serine biosynthetic process [GO:0006564]; pyridoxine biosynthetic process [GO:0008615]	O-phospho-L-serine:2-oxoglutarate aminotransferase activity [GO:0004648]; pyridoxal phosphate binding [GO:0030170]	cytoplasm [GO:0005737]
946	SEN0882	977789	977789	979072	979115	179	208	9	246	258	12	0.415037	0.0582171	SEN0882	aroA	3-phosphoshikimate 1-carboxyvinyltransferase	Phenylalanine, tyrosine and tryptophan biosynthesis	cytoplasm [GO:0005737]; 3-phosphoshikimate 1-carboxyvinyltransferase activity [GO:0003866]; aromatic amino acid family biosynthetic process [GO:0009073]; chorismate biosynthetic process [GO:0009423]	aromatic amino acid family biosynthetic process [GO:0009073]; chorismate biosynthetic process [GO:0009423]	3-phosphoshikimate 1-carboxyvinyltransferase activity [GO:0003866]	cytoplasm [GO:0005737]
947	SEN0883		979215	979976		88	68	6	97	87	7	0.222392	0.153361	SEN0883	ycaL	lipoprotein	0	-	-	-	-
948	SEN0884	980138	980149	980832	980945	728	659	65	532	545	51	-0.349942	0.00308063	SEN0884	cmk	cytidylate kinase	Pyrimidine metabolism	cytoplasm [GO:0005737]; ATP binding [GO:0005524]; cytidylate kinase activity [GO:0004127]; pyrimidine nucleotide metabolic process [GO:0006220]	pyrimidine nucleotide metabolic process [GO:0006220]	ATP binding [GO:0005524]; cytidylate kinase activity [GO:0004127]	cytoplasm [GO:0005737]
949	predicted RNA_72	982616			980886	21554	21987	810	24566	27866	996	0.298224	0.878236	predicted RNA	-	antisense: thrL	-	-	-	-	-
950	SEN0885	980946	980946	982619	982619	20200	21345	799	23683	26960	995	0.316501	0.844368	SEN0885	rpsA	30S ribosomal protein S1	Ribosome	-	-	-	-
951	SEN0886	982620	982775	983059	983093	2415	2226	524	2601	2758	618	0.23804	0.939801	SEN0886	himD	integration host factor subunit beta	0	chromosome [GO:0005694]; DNA binding [GO:0003677]; DNA recombination [GO:0006310]; regulation of transcription, DNA-templated [GO:0006355]; regulation of translation [GO:0006417]; transcription, DNA-templated [GO:0006351]	DNA recombination [GO:0006310]; regulation of transcription, DNA-templated [GO:0006355]; regulation of translation [GO:0006417]; transcription, DNA-templated [GO:0006351]	DNA binding [GO:0003677]	chromosome [GO:0005694]
952	predicted RNA_73	982976			982716	2610	2463	626	2894	3052	748	0.256876	0.883094	predicted RNA	-	antisense: thrL	-	-	-	-	-
953	SEN0887		983289	985553		84	102	2	133	115	3	0.584963	0.0196511	SEN0887	ycaI	hypothetical protein	0	-	-	-	-
954	SEN0888	985590	985590	987338		786	682	27	931	992	36	0.415037	2.50134e-06	SEN0888	msbA	lipid transporter ATP-binding protein/permease	ABC transporters	-	-	-	-
955	SEN0889		987335	988312	988312	246	247	16	245	297	18	0.169925	0.855238	SEN0889	lpxK	tetraacyldisaccharide 4'-kinase	Lipopolysaccharide biosynthesis	ATP binding [GO:0005524]; tetraacyldisaccharide 4'-kinase activity [GO:0009029]; lipid A biosynthetic process [GO:0009245]	lipid A biosynthetic process [GO:0009245]	ATP binding [GO:0005524]; tetraacyldisaccharide 4'-kinase activity [GO:0009029]	0
956	SEN0890		988356	989588		68	57	3	63	71	3	0	0.635233	SEN0890	ycaQ	hypothetical protein	0	-	-	-	-
957	SEN0891	989634	989640	989822		135	118	44	189	137	58	0.398549	0.0505084	SEN0891	ycaR	hypothetical protein	0	0	0	0	0
958	SEN0892		989819	990565	990565	718	625	57	537	572	48	-0.247928	0.0191687	SEN0892	kdsB	3-deoxy-manno-octulosonate cytidylyltransferase	Lipopolysaccharide biosynthesis	cytoplasm [GO:0005737]; 3-deoxy-manno-octulosonate cytidylyltransferase activity [GO:0008690]; CMP-keto-3-deoxy-D-manno-octulosonic acid biosynthetic process [GO:0033468]; keto-3-deoxy-D-manno-octulosonic acid biosynthetic process [GO:0019294]	CMP-keto-3-deoxy-D-manno-octulosonic acid biosynthetic process [GO:0033468]; keto-3-deoxy-D-manno-octulosonic acid biosynthetic process [GO:0019294]	3-deoxy-manno-octulosonate cytidylyltransferase activity [GO:0008690]	cytoplasm [GO:0005737]
959	SEN0893	990771	990776	991669	991916	848	793	59	915	1044	72	0.287282	9.52845e-05	SEN0893	-	hypothetical protein	-	-	-	-	-
960	SEN0894	992425	992425	991649	990771	365	301	27	298	323	26	-0.0544478	0.0232413	SEN0894	ycbC	hypothetical protein	0	-	-	-	-
961	SEN0895	992556	992561	993364		162	125	11	182	140	13	0.241008	0.351792	SEN0895	smtA	metallothionein SmtA	0	-	-	-	-
962	SEN0896		993357	994679		182	160	8	219	232	11	0.459432	0.0394055	SEN0896	mukF	condesin subunit F	0	cytoplasm [GO:0005737]; nucleoid [GO:0009295]; calcium ion binding [GO:0005509]; cell cycle [GO:0007049]; cell division [GO:0051301]; chromosome condensation [GO:0030261]; chromosome segregation [GO:0007059]; DNA replication [GO:0006260]	cell cycle [GO:0007049]; cell division [GO:0051301]; chromosome condensation [GO:0030261]; chromosome segregation [GO:0007059]; DNA replication [GO:0006260]	calcium ion binding [GO:0005509]	cytoplasm [GO:0005737]; nucleoid [GO:0009295]
963	SEN0897		994660	995364		272	244	23	278	283	26	0.176878	0.687067	SEN0897	mukE	condesin subunit E	0	-	-	-	-
964	SEN0898		995364	999830	999941	2110	2084	30	1752	1849	26	-0.206451	0.103482	SEN0898	mukB	cell division protein MukB	0	cytoplasm [GO:0005737]; nucleoid [GO:0009295]; ATP binding [GO:0005524]; DNA binding [GO:0003677]; cell cycle [GO:0007049]; cell division [GO:0051301]; chromosome condensation [GO:0030261]; chromosome segregation [GO:0007059]; DNA replication [GO:0006260]	cell cycle [GO:0007049]; cell division [GO:0051301]; chromosome condensation [GO:0030261]; chromosome segregation [GO:0007059]; DNA replication [GO:0006260]	ATP binding [GO:0005524]; DNA binding [GO:0003677]	cytoplasm [GO:0005737]; nucleoid [GO:0009295]
965	SEN0899	1000075	1000175	1002025	1002284	1281	1290	44	1499	1438	52	0.241008	0.788511	SEN0899	ycbB	hypothetical protein	0	-	-	-	-
966	SEN0900	1002285	1002285	1002833	1002860	283	346	36	286	356	38	0.0780025	0.181514	SEN0900	ycbK	hypothetical protein	0	-	-	-	-
967	SEN0901	1002861	1002861	1003508	1003522	518	483	49	506	531	52	0.0857299	0.896685	SEN0901	ycbL	hypothetical protein	0	-	-	-	-
968	SEN0902	1004771	1004760	1003570	1003546	1812	1734	95	1891	2226	113	0.250323	0.821214	SEN0902	aspC	aromatic amino acid aminotransferase	Carbon fixation in photosynthetic organisms,Arginine and proline metabolism,Tyrosine metabolism,Cysteine and methionine metabolism,Phenylalanine, tyrosine and tryptophan biosynthesis,Novobiocin biosynthesis,Isoquinoline alkaloid biosynthesis,Alanine, aspartate and glutamate metabolism,Phenylalanine metabolism	-	-	-	-
969	SEN0903	1006036	1006036	1004945	1004841	355	403	22	375	330	21	-0.0671142	0.0338932	SEN0903	ompF	outer membrane protein F	Two-component system	-	-	-	-
970	SEN0904	1008066	1008030	1006630	1006623	1683	1477	72	1474	1607	72	0	0.0454964	SEN0904	asnS	asparaginyl-tRNA synthetase	Aminoacyl-tRNA biosynthesis	-	-	-	-
971	SEN0905	1008692	1008692	1008231	1008231	60	84	10	147	158	21	1.07039	9.53566e-10	SEN0905	-	transcriptional regulator	-	-	-	-	-
972	SEN0906		1009010	1010224		27	28	1	26	32	1	0	0.693238	SEN0906	-	diaminopropionate ammonia-lyase	-	-	-	-	-
973	SEN0907		1010470	1011906		8	6	0	5	1	0	-	0.0109419	SEN0907	-	ion:amino acid symporter	-	-	-	-	-
974	SEN0908	1013220	1013186	1011984	1011984	356	293	17	459	493	26	0.612977	0.00576112	SEN0908	pncB	nicotinate phosphoribosyltransferase	Nicotinate and nicotinamide metabolism	ligase activity [GO:0016874]; nicotinate phosphoribosyltransferase activity [GO:0004516]; nicotinate-nucleotide diphosphorylase (carboxylating) activity [GO:0004514]; NAD biosynthetic process [GO:0009435]; nicotinate nucleotide biosynthetic process [GO:0019357]	NAD biosynthetic process [GO:0009435]; nicotinate nucleotide biosynthetic process [GO:0019357]	ligase activity [GO:0016874]; nicotinate-nucleotide diphosphorylase (carboxylating) activity [GO:0004514]; nicotinate phosphoribosyltransferase activity [GO:0004516]	0
975	SEN0912A	1015048	1015048	1016757		852	922	33	17	17	0	-	0	SEN0912A	-	chimeric prophage tail protein	-	-	-	-	-
976	SEN0913		1016757	1017338		13	15	1	17	13	1	0	0.689271	SEN0913	-	phage tail fiber assembly protein	-	-	-	-	-
977	SEN0916		1017816	1018784		41	47	2	46	34	2	0	0.574531	SEN0916	sseI	type III secreted protein	0	-	-	-	-
978	SEN0917		1020058	1019432		55	64	6	31	29	3	-1	0.000115194	SEN0917	-	hypothetical protein	-	-	-	-	-
979	SEN0920	1021104	1021104	1020418	1020418	510	466	45	235	277	24	-0.906891	1.45773e-18	SEN0920	-	prophage encoded virulence factor	-	-	-	-	-
980	SEN0921	1021566	1021566	1021375		46	24	11	7	5	2	-2.45943	2.76817e-39	SEN0921	gtgF	prophage encoded virulence protein	0	-	-	-	-
981	SEN0922	1021986	1021993	1024605	1024618	1201	1198	29	948	1015	24	-0.273018	0.765955	SEN0922	pepN	aminopeptidase N	Glutathione metabolism	-	-	-	-
982	SEN0923	1024813	1024813	1025823	1025823	215	205	13	274	247	16	0.29956	0.173358	SEN0923	pyrD	dihydroorotate dehydrogenase 2	Pyrimidine metabolism	cytoplasm [GO:0005737]; plasma membrane [GO:0005886]; dihydroorotate dehydrogenase activity [GO:0004152]; 'de novo' pyrimidine nucleobase biosynthetic process [GO:0006207]; 'de novo' UMP biosynthetic process [GO:0044205]	'de novo' pyrimidine nucleobase biosynthetic process [GO:0006207]; 'de novo' UMP biosynthetic process [GO:0044205]	dihydroorotate dehydrogenase activity [GO:0004152]	cytoplasm [GO:0005737]; plasma membrane [GO:0005886]
983	SEN0924	1025913	1025989	1026531	1026614	1337	1213	151	722	798	92	-0.714843	0.0139565	SEN0924	ycbW	hypothetical protein	0	-	-	-	-
984	SEN0925		1027637	1026528		154	177	9	101	96	5	-0.847997	0.00026257	SEN0925	-	hypothetical protein	-	-	-	-	-
985	SEN0926		1027736	1029844		222	226	6	255	274	8	0.415037	0.474998	SEN0926	ycbY	23S rRNA m(2)G2445 methyltransferase	0	cytoplasm [GO:0005737]; 23S rRNA (guanine(2445)-N(2))-methyltransferase activity [GO:0052915]; RNA binding [GO:0003723]; rRNA (guanine-N7-)-methyltransferase activity [GO:0070043]	0	23S rRNA (guanine(2445)-N(2))-methyltransferase activity [GO:0052915]; RNA binding [GO:0003723]; rRNA (guanine-N7-)-methyltransferase activity [GO:0070043]	cytoplasm [GO:0005737]
986	SEN0927	1029857	1029857	1031764	1031778	366	343	11	417	404	14	0.347923	0.967322	SEN0927	uup	ABC transporter ATPase	0	-	-	-	-
987	SEN0928	1031779	1031779	1033032	1033032	195	207	10	239	238	12	0.263034	0.326198	SEN0928	pqiA	inner membrane protein	0	-	-	-	-
988	SEN0929	1033033	1033037	1034677		337	365	13	428	424	17	0.387023	0.54744	SEN0929	pqiB	paraquat-inducible protein B	0	-	-	-	-
989	SEN0930		1034674	1035237	1035238	219	232	25	294	287	33	0.400538	0.116504	SEN0930	ymbA	lipoprotein	0	-	-	-	-
990	SEN0931	1035438	1035493	1035660	1036511	4457	3499	1524	3889	4072	1557	0.030906	0.0377518	SEN0931	rmf	ribosome modulation factor	0	-	-	-	-
991	predicted RNA_74	1035652			1035453	4876	3825	1400	4187	4344	1401	0.00103013	0.0329487	predicted RNA	-	antisense: thrL	-	-	-	-	-
992	SEN0932	1036278	1036278	1035760	1035700	841	810	102	1322	1525	180	0.819428	7.76221e-11	SEN0932	fabA	3-hydroxydecanoyl-ACP dehydratase	Fatty acid biosynthesis	cytoplasm [GO:0005737]; 3-hydroxydecanoyl-[acyl-carrier-protein] dehydratase activity [GO:0008693]; 3-hydroxyoctanoyl-[acyl-carrier-protein] dehydratase activity [GO:0047451]; trans-2-decenoyl-acyl-carrier-protein isomerase activity [GO:0034017]; fatty acid biosynthetic process [GO:0006633]	fatty acid biosynthetic process [GO:0006633]	3-hydroxydecanoyl-[acyl-carrier-protein] dehydratase activity [GO:0008693]; 3-hydroxyoctanoyl-[acyl-carrier-protein] dehydratase activity [GO:0047451]; trans-2-decenoyl-acyl-carrier-protein isomerase activity [GO:0034017]	cytoplasm [GO:0005737]
993	SEN0933	1038112	1037933	1036347	1036279	375	344	14	394	430	17	0.280108	0.96058	SEN0933	lonH	hypothetical protein	0	-	-	-	-
994	SEN0934	1038287	1038293	1038745	1038775	651	716	97	1056	1047	152	0.648015	2.60893e-09	SEN0934	ycbG	hypothetical protein	0	cytoplasm [GO:0005737]; sequence-specific DNA binding [GO:0043565]; cell cycle [GO:0007049]; cell division [GO:0051301]	cell cycle [GO:0007049]; cell division [GO:0051301]	sequence-specific DNA binding [GO:0043565]	cytoplasm [GO:0005737]
995	SEN0935	1039919	1039869	1038817	1038794	15127	15728	944	18545	20000	1203	0.349778	0.876748	SEN0935	ompA	outer membrane protein A	0	-	-	-	-
996	predicted RNA_75	1039971			1039920	363	525	551	684	573	792	0.523448	0.00312773	predicted RNA	-	antisense: thrL	-	-	-	-	-
997	predicted RNA_76	1038849			1039984	15778	17031	930	20245	21003	1193	0.359291	0.98608	predicted RNA	-	antisense: ompA	-	-	-	-	-
998	SEN0936	1040740	1040735	1040226	1039972	1028	1070	132	2010	2219	272	1.04307	1.57412e-17	SEN0936	sulA	SOS cell division inhibitor	0	Gram-negative-bacterium-type cell wall [GO:0009276]; barrier septum assembly [GO:0000917]; DNA repair [GO:0006281]; negative regulation of cell division [GO:0051782]; SOS response [GO:0009432]	barrier septum assembly [GO:0000917]; DNA repair [GO:0006281]; negative regulation of cell division [GO:0051782]; SOS response [GO:0009432]	0	Gram-negative-bacterium-type cell wall [GO:0009276]
999	SEN0937	1040952	1040952	1041557	1041760	92	90	9	143	128	14	0.63743	0.00153748	SEN0937	yccR	hypothetical protein	0	-	-	-	-
1000	SEN0938	1043712	1043697	1041544	1041275	330	324	9	477	413	13	0.530515	0.0647233	SEN0938	yccS	hypothetical protein	0	-	-	-	-
1001	SEN0939	1044162	1044162	1043716	1043713	106	96	14	91	100	14	0	0.921743	SEN0939	yccF	hypothetical protein	0	-	-	-	-
1002	SEN0940	1044286	1044286	1046340	1047253	304	335	10	362	383	11	0.137504	0.987307	SEN0940	helD	DNA helicase IV	0	-	-	-	-
1003	SEN0941	1046837	1046834	1046376	1046168	422	391	57	379	430	58	0.025091	0.169421	SEN0941	mgsA	methylglyoxal synthase	Pyruvate metabolism	methylglyoxal synthase activity [GO:0008929]; methylglyoxal biosynthetic process [GO:0019242]	methylglyoxal biosynthetic process [GO:0019242]	methylglyoxal synthase activity [GO:0008929]	0
1004	SEN0942	1047591	1047591	1046929	1046912	100	159	12	139	155	14	0.222392	0.332729	SEN0942	yccT	hypothetical protein	0	0	0	0	0
1005	SEN0943	1047762	1047762	1048178	1048672	126	151	21	187	161	27	0.36257	0.0883044	SEN0943	-	hypothetical protein	-	-	-	-	-
1006	SEN0944	1048542	1048540	1048223	1048080	1306	1270	260	2054	2048	423	0.702146	0.0444072	SEN0944	yccV	heat shock protein HspQ	0	cytoplasm [GO:0005737]; DNA binding [GO:0003677]; response to heat [GO:0009408]	response to heat [GO:0009408]	DNA binding [GO:0003677]	cytoplasm [GO:0005737]
1007	SEN0945	1049809	1049809	1048598	1048543	239	240	12	234	226	12	0	0.194785	SEN0945	yccW	hypothetical protein	0	cytoplasm [GO:0005737]; RNA binding [GO:0003723]; rRNA (cytosine) methyltransferase activity [GO:0016434]	0	RNA binding [GO:0003723]; rRNA (cytosine) methyltransferase activity [GO:0016434]	cytoplasm [GO:0005737]
1008	SEN0946	1050024	1050024	1050572	1050572	68	91	9	127	106	13	0.530515	0.00237738	SEN0946	-	hypothetical protein	-	-	-	-	-
1009	SEN0947	1050585	1050598	1051377	1051418	132	130	10	199	170	15	0.584963	0.00874678	SEN0947	-	transcriptional regulator	-	-	-	-	-
1010	SEN0948	1051419	1051426	1051707	1052786	58	66	14	72	61	15	0.0995357	0.680462	SEN0948	yccX	acylphosphatase	Pyruvate metabolism,Benzoate degradation via CoA ligation	-	-	-	-
1011	SEN0949	1052043	1052033	1051704	1051670	311	276	57	347	342	68	0.254573	0.851211	SEN0949	yccK	sulfur transfer protein TusE	0	-	-	-	-
1012	SEN0950	1052784	1052698	1052120	1052117	3690	3759	414	2464	2555	284	-0.54374	0.00299529	SEN0950	yccA	hypothetical protein	0	-	-	-	-
1013	SEN_t020	1053174			1053258	4	3	2	2	5	3	0.584963	0.943826	SEN_t020	-	Anticodon: TGA	-	-	-	-	-
1014	SEN0951	1054078	1054078	1053398	1053367	152	198	16	252	204	21	0.392317	0.0444297	SEN0951	pipA	pathogenicity island protein	0	-	-	-	-
1015	SEN0952		1055173	1054298	1054298	643	711	49	61	93	5	-3.29278	0	SEN0952	pipB	pathogenicity island protein	0	-	-	-	-
1016	predicted RNA_77	1055707			1055661	463	552	696	35	40	53	-3.71502	0	predicted RNA	-	antisense: thrL	-	-	-	-	-
1017	SEN0954	1056062	1056062	1055721	1055708	8437	9870	1725	682	669	129	-3.74115	0	SEN0954	pipC	cell invasion protein	0	-	-	-	-
1018	SEN0955	1057798	1057764	1056079	1056063	23302	28355	987	1080	1179	44	-4.48747	0	SEN0955	sopB	cell invasion protein	0	-	-	-	-
1019	SEN0956	1058087	1058096	1058266	1059958	429	511	177	890	726	309	0.803857	2.37526e-12	SEN0956	orfX	hypothetical protein	0	-	-	-	-
1020	SEN0957	1058391	1058377	1058267	1058088	230	242	137	416	416	246	0.844482	3.21538e-07	SEN0957	-	hypothetical protein	-	-	-	-	-
1021	SEN0958	1059958	1059955	1058486	1058392	994	1209	48	1651	1574	72	0.584963	6.7913e-06	SEN0958	pipD	secreted peptidase	0	-	-	-	-
1022	SEN0959		1061492	1060128		118	106	5	136	138	6	0.263034	0.114784	SEN0959	copS	histidine kinase	0	-	-	-	-
1023	SEN0960		1062231	1061485		113	94	8	72	94	7	-0.192645	0.202464	SEN0960	copR	transcriptional regulatory protein YedW	0	-	-	-	-
1024	SEN0961	1062301	1062301	1062711	1062761	135	193	25	293	213	40	0.678072	0.000319712	SEN0961	-	hypothetical protein	-	-	-	-	-
1025	SEN0962		1063556	1063044		52	45	6	51	58	7	0.222392	0.534068	SEN0962	hpaC	4-hydroxyphenylacetate 3-monooxygenase coupling protein	Tyrosine metabolism	-	-	-	-
1026	SEN0963		1065136	1063574		32	37	1	46	29	1	0	0.729068	SEN0963	hpaB	4-hydroxyphenylacetate 3-monooxygenase	Tyrosine metabolism	-	-	-	-
1027	SEN0964	1065797	1065794	1065354	1065354	161	181	25	128	138	19	-0.395929	0.0767255	SEN0964	hpaR	homoprotocatechuate degradative operon repressor	0	-	-	-	-
1028	SEN0965		1066069	1067358		30	32	1	22	23	1	0	0.163555	SEN0965	hpaG	4-hydroxyphenylacetate degradation bifunctional isomerase/decarboxylase	Tyrosine metabolism	-	-	-	-
1029	SEN0966		1067355	1068821		76	72	3	101	117	4	0.415037	0.00247976	SEN0966	hpaE	5-carboxymethyl-2-hydroxymuconate semialdehyde dehydrogenase	Tyrosine metabolism	-	-	-	-
1030	SEN0967		1068823	1069674		37	30	2	50	66	4	1	0.00212732	SEN0967	hpaD	3,4-dihydroxyphenylacetate 2,3-dioxygenase	Tyrosine metabolism	-	-	-	-
1031	SEN0968		1069684	1070064		14	11	2	20	24	3	0.584963	0.00457209	SEN0968	hpaF	5-carboxymethyl-2-hydroxymuconate delta-isomerase	Tyrosine metabolism, Benzoate degradation via hydroxylation	-	-	-	-
1032	SEN0969		1070207	1071010		9	9	0	20	17	1	-	0.00102785	SEN0969	hpaH	2-oxo-hepta-3-ene-1,7-dioic acid hydratase	Tyrosine metabolism	-	-	-	-
1033	SEN0970		1071021	1071812		16	10	1	18	24	1	0	0.0213717	SEN0970	hpaI	2,4-dihydroxyhept-2-ene-1,7-dioic acid aldolase	Tyrosine metabolism	2,4-dihydroxyhept-2-ene-1,7-dioate aldolase activity [GO:0018802]; aldehyde-lyase activity [GO:0016832]; metal ion binding [GO:0046872]; phenylacetate catabolic process [GO:0010124]	phenylacetate catabolic process [GO:0010124]	2,4-dihydroxyhept-2-ene-1,7-dioate aldolase activity [GO:0018802]; aldehyde-lyase activity [GO:0016832]; metal ion binding [GO:0046872]	0
1034	SEN0971		1071885	1073261		60	80	3	82	80	3	0	0.259994	SEN0971	hpaX	4-hydroxyphenylacetate permease	0	-	-	-	-
1035	SEN0972		1073271	1074167		14	14	1	14	19	1	0	0.517855	SEN0972	hpaA	4-hydroxyphenylacetate 3-monooxygenase operon regulatory protein	0	-	-	-	-
1036	SEN0973		1074202	1075119		144	118	9	142	125	9	0	0.789914	SEN0973	-	hypothetical protein	-	-	-	-	-
1037	SEN0974	1075889	1075889	1075527	1075527	138	119	22	105	103	18	-0.289507	0.221992	SEN0974	-	hypothetical protein	-	-	-	-	-
1038	SEN0975		1076848	1076543	1076530	292	309	63	482	384	92	0.546282	0.0162416	SEN0975	yccD	chaperone-modulator protein CbpM	0	0	0	0	0
1039	SEN0976	1077801	1077768	1076848		749	788	53	815	851	59	0.154723	0.000683459	SEN0976	cbpA	curved DNA-binding protein CbpA	0	cytoplasm [GO:0005737]; nucleoid [GO:0009295]; bent DNA binding [GO:0003681]; protein folding [GO:0006457]	protein folding [GO:0006457]	bent DNA binding [GO:0003681]	cytoplasm [GO:0005737]; nucleoid [GO:0009295]
1040	SEN0977	1078004	1078004	1078366	1078366	131	106	21	74	72	13	-0.691878	0.000390892	SEN0977	scsA	membrane protein, suppressor for copper-sensitivity A	0	-	-	-	-
1041	SEN0978		1078415	1080301		59	70	2	68	65	2	0	0.855204	SEN0978	scsB	membrane protein, suppressor for copper-sensitivity B	0	-	-	-	-
1042	SEN0979		1080298	1080921		41	30	3	42	35	4	0.415037	0.663955	SEN0979	scsC	suppressor for copper-sensitivity C	0	-	-	-	-
1043	SEN0980		1080911	1081417		38	26	4	25	28	3	-0.415037	0.421373	SEN0980	scsD	suppressor for copper-sensitivity D	0	-	-	-	-
1044	SEN0982	1083072	1083052	1082825	1082619	2578	3602	874	2034	2027	585	-0.579197	0.00249632	SEN0982	yccJ	hypothetical protein	0	-	-	-	-
1045	predicted RNA_78	1082846			1083453	6538	8484	796	4615	4529	493	-0.691181	2.8279e-06	predicted RNA	-	antisense: yccJ wraB	-	-	-	-	-
1046	SEN0983	1083702	1083669	1083073	1083073	4688	5601	555	3072	3040	336	-0.724027	8.10098e-05	SEN0983	wraB	TrpR binding protein WrbA	0	flavin adenine dinucleotide binding [GO:0050660]; FMN binding [GO:0010181]; NAD binding [GO:0051287]; NAD(P)H dehydrogenase (quinone) activity [GO:0003955]; NADP binding [GO:0050661]; negative regulation of transcription, DNA-templated [GO:0045892]	negative regulation of transcription, DNA-templated [GO:0045892]	flavin adenine dinucleotide binding [GO:0050660]; FMN binding [GO:0010181]; NAD(P)H dehydrogenase (quinone) activity [GO:0003955]; NAD binding [GO:0051287]; NADP binding [GO:0050661]	0
1047	predicted RNA_79	1084240			1083970	9667	10387	2384	2007	1983	483	-2.30329	6.5756e-41	predicted RNA	-	antisense: thrL	-	-	-	-	-
1048	SEN0984	1083970	1084054	1084221	1084278	6541	6858	2569	1356	1256	510	-2.33264	4.94261e-60	SEN0984	ymdF	hypothetical protein	0	-	-	-	-
1049	SEN0985	1084358	1084358	1084996	1088036	191	147	17	152	164	16	-0.0874628	0.612191	SEN0985	ycdC	transcriptional regulator	0	-	-	-	-
1050	SEN0986	1085388	1085388	1084993	1084821	509	461	78	583	569	95	0.284453	0.253576	SEN0986	-	hypothetical protein	-	-	-	-	-
1051	SEN0986A	1089427	1089427	1085447	1085389	1933	1814	30	3765	3818	62	1.04731	0.0778157	SEN0986A	putA	trifunctional transcriptional regulator/proline dehydrogenase/pyrroline-5-carboxylate dehydrogenase	0	-	-	-	-
1052	SEN0987	1089800	1089849	1091357	1091362	410	389	17	862	809	36	1.08246	1.16212e-18	SEN0987	putP	sodium/proline symporter	0	-	-	-	-
1053	SEN0987B	1091855	1092184	1093038	1093038	1385	1503	108	1801	1822	139	0.364054	0.785125	SEN0987B	phoH	hypothetical protein	0	-	-	-	-
1054	SEN0988	1094043	1094025	1093144	1093101	323	352	24	390	394	29	0.273018	0.990708	SEN0988	-	transcriptional regulator	-	-	-	-	-
1055	SEN0989	1095807	1095807	1094311	1094243	524	501	22	671	661	29	0.398549	0.00547305	SEN0989	-	sodium/glucose cotransporter	-	-	-	-	-
1056	SEN0990		1096824	1096144		62	55	5	59	40	4	-0.321928	0.404351	SEN0990	-	N-acetylmannosamine-6-phosphate 2-epimerase	-	-	-	-	-
1057	SEN0991		1097330	1098484		9	17	0	22	32	1	-	0.00015395	SEN0991	-	N-acetylneuraminic acid mutarotase	-	periplasmic space [GO:0042597]; racemase and epimerase activity, acting on carbohydrates and derivatives [GO:0016857]; carbohydrate metabolic process [GO:0005975]	carbohydrate metabolic process [GO:0005975]	racemase and epimerase activity, acting on carbohydrates and derivatives [GO:0016857]	periplasmic space [GO:0042597]
1058	SEN0992		1098530	1099222		7	2	0	14	17	1	-	6.05214e-06	SEN0992	-	hypothetical protein	-	-	-	-	-
1059	SEN0993		1099505	1100785		8	15	0	11	15	0	-	0.640344	SEN0993	-	sialic acid transporter	-	-	-	-	-
1060	SEN0994	1100796	1100796	1101902	1102002	146	188	9	235	193	12	0.415037	0.0673233	SEN0994	-	oxidoreductase	-	-	-	-	-
1061	SEN0995	1102362	1102362	1102069	1102061	83	82	18	104	105	23	0.353637	0.0494604	SEN0995	-	hypothetical protein	-	-	-	-	-
1062	SEN0996		1103210	1102512		36	36	3	44	43	4	0.415037	0.354349	SEN0996	-	hypothetical protein	-	-	-	-	-
1063	SEN0998		1103671	1103213		0	1	0	2	6	0	-	1.01158e-08	SEN0998	-	hypothetical protein	-	-	-	-	-
1064	SEN0999		1104166	1103795		2	4	0	8	8	1	-	0.0359136	SEN0999	-	hypothetical protein	-	-	-	-	-
1065	SEN1000		1104615	1104175		6	3	0	11	12	1	-	0.00484661	SEN1000	-	hypothetical protein	-	-	-	-	-
1066	SEN1001		1105525	1104635		19	13	1	29	34	2	1	0.000359483	SEN1001	-	DNA-binding protein	-	-	-	-	-
1067	SEN1002		1106019	1105540		11	17	1	15	28	3	1.58496	0.0334601	SEN1002	-	hypothetical protein	-	-	-	-	-
1068	SEN1003		1107398	1106007		33	6	0	17	17	0	-	0.486275	SEN1003	-	hypothetical protein	-	-	-	-	-
1069	SEN1005		1109967	1110476		113	116	12	2	3	0		0.102383	SEN1005	-	hypothetical protein	-	-	-	-	-
1070	SEN1006		1110476	1110946		0	3	0	0	3	0	-	0.807847	SEN1006	-	hypothetical protein	-	-	-	-	-
1071	SEN1007		1111055	1111567		1	0	0	15	9	1	-	4.32379e-64	SEN1007	-	hypothetical protein	-	-	-	-	-
1072	SEN1008		1111635	1112087		0	1	0	1	0	0	-	0.532059	SEN1008	-	hypothetical protein	-	-	-	-	-
1073	SEN1009	1112150	1112150	1112599	1112783	0	2	0	65	80	10	-	0	SEN1009	-	hypothetical protein	-	-	-	-	-
1074	SEN1010	1112784	1112784	1113092	1113137	78	81	16	193	203	42	1.39232	4.00793e-16	SEN1010	-	transposase	-	-	-	-	-
1075	SEN1013		1114860	1114081		54	39	3	83	71	6	1	0.00224538	SEN1013	-	lipoprotein	-	-	-	-	-
1076	SEN1013A		1115014	1115406		1	0	0	16	13	2	-	3.80256e-144	SEN1013A	-	hypothetical protein	-	-	-	-	-
1077	SEN1013B		1115403	1115780		3	1	0	7	14	1	-	3.27993e-08	SEN1013B	-	hypothetical protein	-	-	-	-	-
1078	SEN1014	1116214	1116320	1116532	1116538	44	25	10	99	149	38	1.926	3.24267e-24	SEN1014	cspB	cold shock protein	0	-	-	-	-
1079	SEN1015		1118186	1116990		92	68	4	90	90	4	0	0.264752	SEN1015	ompS	outer membrane protein S1	0	-	-	-	-
1080	SEN1016	1118836	1118836	1119147	1119147	93	83	18	97	77	18	0	0.805858	SEN1016	-	hypothetical protein	-	-	-	-	-
1081	SEN1017	1119148	1119227	1119922	1119922	171	218	18	276	235	24	0.415037	0.0470283	SEN1017	yedJ	hypothetical protein	0	-	-	-	-
1082	SEN1018	1119996	1119996	1121426		322	332	14	400	349	17	0.280108	0.894931	SEN1018	dcm	DNA cytosine methylase	Cysteine and methionine metabolism	-	-	-	-
1083	SEN1019		1121407	1121877	1121877	53	58	7	90	90	12	0.777608	0.00106166	SEN1019	vsr	patch repair protein	0	-	-	-	-
1084	SEN1020		1122786	1121866		51	32	2	44	47	3	0.584963	0.598409	SEN1020	yedA	hypothetical protein	0	-	-	-	-
1085	SEN1021		1122962	1123873		122	113	8	145	131	9	0.169925	0.199091	SEN1021	yedI	hypothetical protein	0	-	-	-	-
1086	SEN1022	1123907	1123917	1124135	1124299	1788	1531	488	1937	1792	558	0.193384	0.52839	SEN1022	-	hypothetical protein	-	-	-	-	-
1087	predicted RNA_80	1124127			1123955	1744	1459	596	1916	1769	698	0.227915	0.539237	predicted RNA	-	antisense: thrL	-	-	-	-	-
1088	SEN1023		1124300	1126012		221	270	9	251	223	9	0	0.177901	SEN1023	-	hypothetical protein	-	-	-	-	-
1089	SEN1024	1126812	1126806	1125991	1125892	185	169	13	110	129	9	-0.530515	0.00550704	SEN1024	yedP	mannosyl-3-phosphoglycerate phosphatase	Fructose and mannose metabolism	-	-	-	-
1090	SEN1025	1127357	1127343	1127116	1127111	757	1121	265	804	573	197	-0.427797	0.219135	SEN1025	yodD	hypothetical protein	0	-	-	-	-
1091	SEN1026	1127467	1127472	1127666	1128008	161	174	55	269	270	90	0.710493	5.55252e-05	SEN1026	-	hypothetical protein	-	0	0	0	0
1092	SEN1027	1128374	1128328	1127705	1127466	161	201	18	284	278	29	0.688056	0.000162074	SEN1027	rcsA	colanic acid capsullar biosynthesis activation protein A	Two-component system	-	-	-	-
1093	SEN1028	1129412	1129404	1128610	1128605	209	274	19	136	135	11	-0.788496	2.0635e-07	SEN1028	fliR	flagellar biosynthesis protein FliR	Flagellar assembly	-	-	-	-
1094	SEN1029	1129682	1129682	1129413	1129413	81	56	16	55	65	14	-0.192645	0.478478	SEN1029	fliQ	flagellar biosynthesis protein FliQ	Flagellar assembly	-	-	-	-
1095	SEN1030		1130429	1129692		190	185	16	66	70	6	-1.41504	2.8038e-19	SEN1030	fliP	flagellar biosynthesis protein FliP	Flagellar assembly	-	-	-	-
1096	SEN1031		1130806	1130429		125	128	21	21	20	3	-2.80735	7.51879e-70	SEN1031	fliO	flagellar biosynthesis protein FliO	Flagellar assembly	-	-	-	-
1097	SEN1032		1131219	1130806		384	365	58	72	78	11	-2.39855	6.61186e-99	SEN1032	fliN	flagellar motor switch protein FliN	Bacterial chemotaxis,Flagellar assembly	-	-	-	-
1098	SEN1033	1132220	1132220	1131216		432	527	30	125	122	8	-1.90689	5.40446e-63	SEN1033	fliM	flagellar motor switch protein FliM	Bacterial chemotaxis,Flagellar assembly	-	-	-	-
1099	SEN1034	1132692	1132692	1132225		145	130	18	31	36	4	-2.16993	3.65256e-34	SEN1034	fliL	flagellar basal body-associated protein FliL	0	-	-	-	-
1100	SEN1035		1134014	1132797		494	492	26	104	85	5	-2.37851	1.16847e-107	SEN1035	fliK	flagellar hook-length control protein	Flagellar assembly	-	-	-	-
1101	SEN1036		1134454	1134011		104	109	15	21	27	3	-2.32193	2.20525e-33	SEN1036	fliJ	flagellar biosynthesis chaperone	Flagellar assembly	-	-	-	-
1102	SEN1037		1135846	1134476		543	403	22	89	86	4	-2.45943	1.72975e-118	SEN1037	fliI	flagellum-specific ATP synthase	Flagellar assembly	-	-	-	-
1103	SEN1038		1136553	1135846		383	441	37	72	70	6	-2.62449	1.69873e-137	SEN1038	fliH	flagellar assembly protein H	Flagellar assembly	-	-	-	-
1104	SEN1039		1137541	1136546		708	623	43	160	166	10	-2.10434	1.05437e-93	SEN1039	fliG	flagellar motor switch protein G	Bacterial chemotaxis, Flagellar assembly	-	-	-	-
1105	SEN1040	1139216	1139216	1137534		665	720	26	143	129	5	-2.37851	2.38245e-136	SEN1040	fliF	flagellar MS-ring protein	Flagellar assembly	-	-	-	-
1106	SEN1041	1139433	1139433	1139747		52	68	12	11	6	1	-3.58496	2.14969e-68	SEN1041	fliE	flagellar hook-basal body protein FliE	Flagellar assembly	bacterial-type flagellum basal body [GO:0009425]; motor activity [GO:0003774]; structural molecule activity [GO:0005198]; bacterial-type flagellum-dependent cell motility [GO:0071973]	bacterial-type flagellum-dependent cell motility [GO:0071973]	motor activity [GO:0003774]; structural molecule activity [GO:0005198]	bacterial-type flagellum basal body [GO:0009425]
1107	SEN1041A	1140253	1140253	1139867		68	82	12	11	3	1	-3.58496	1.57551e-163	SEN1041A	-	hypothetical protein	-	-	-	-	-
1108	SEN1042		1140751	1140518		12	9	3	18	16	4	0.415037	0.0400983	SEN1042	yedF	hypothetical protein	0	-	-	-	-
1109	SEN1043		1142013	1140748		26	26	1	35	37	1	0	0.0713626	SEN1043	yedE	inner membrane protein	0	-	-	-	-
1110	SEN1044		1142139	1142552		58	41	7	54	56	8	0.192645	0.58533	SEN1044	yedD	hypothetical protein	0	-	-	-	-
1111	SEN1045		1144076	1142592		335	342	14	181	217	8	-0.807355	6.0401e-11	SEN1045	amyA	alpha-amylase	Starch and sucrose metabolism	-	-	-	-
1112	SEN1046		1144516	1144148	1144141	2741	2866	489	292	339	56	-3.12634	0	SEN1046	fliT	flagellar biosynthesis protein FliT	Flagellar assembly	cytosol [GO:0005829]; bacterial-type flagellum organization [GO:0044781]; negative regulation of bacterial-type flagellum assembly [GO:1902209]; protein folding [GO:0006457]; regulation of transcription, DNA-templated [GO:0006355]; transcription, DNA-templated [GO:0006351]	bacterial-type flagellum organization [GO:0044781]; negative regulation of bacterial-type flagellum assembly [GO:1902209]; protein folding [GO:0006457]; regulation of transcription, DNA-templated [GO:0006355]; transcription, DNA-templated [GO:0006351]	0	cytosol [GO:0005829]
1113	predicted RNA_81	1144229			1146354	42515	50781	1414	4925	5019	153	-3.20818	0	predicted RNA	-	antisense: fliS fliT fliD	-	-	-	-	-
1114	SEN1047	1144937	1144923	1144516		5095	5345	824	531	640	94	-3.13191	0	SEN1047	fliS	flagellar protein FliS	Flagellar assembly	-	-	-	-
1115	SEN1048	1146359	1146344	1144938	1144938	34263	40843	1720	3873	4000	183	-3.23249	0	SEN1048	-	flagellar capping protein	-	-	-	-	-
1116	predicted RNA_82	1148157			1146549	333341	393991	14568	27147	30100	1170	-3.63822	0	predicted RNA	-	antisense: thrL	-	-	-	-	-
1117	SEN1049	1146549	1146600	1148117	1148157	327695	384850	15127	26666	28918	1204	-3.65122	0	SEN1049	-	flagellin	-	-	-	-	-
1118	SEN1050		1148196	1149401	1149401	1133	1308	65	147	98	6	-3.43741	0	SEN1050	fliB	lysine-N-methylase	Histidine metabolism, Selenoamino acid metabolism, Naphthalene and anthracene degradation, Tyrosine metabolism	-	-	-	-
1119	SEN1051	1149598	1149598	1150317	1150317	3113	4034	320	290	230	23	-3.79837	0	SEN1051	fliA	flagellar biosynthesis sigma factor	Two-component system, Vibrio cholerae pathogenic cycle	-	-	-	-
1120	predicted RNA_83	1149906			1149633	1602	2156	442	162	113	32	-3.7879	0	predicted RNA	-	antisense: thrL	-	-	-	-	-
1121	SEN1052	1150322	1150376	1150927	1150927	1219	1467	156	345	295	38	-2.03747	2.2221e-166	SEN1052	fliZ	flagella biosynthesis protein FliZ	0	-	-	-	-
1122	SEN1053	1150945	1151074	1151874	1151936	938	1221	86	852	700	63	-0.448985	0.600418	SEN1053	fliY	cystine transporter subunit	ABC transporters	-	-	-	-
1123	SEN1054	1152018	1152028	1153014	1153014	341	313	21	328	354	22	0.0671142	0.283946	SEN1054	yedO	D-cysteine desulfhydrase	Cysteine and methionine metabolism	D-cysteine desulfhydrase activity [GO:0019148]; D-amino acid metabolic process [GO:0046416]	D-amino acid metabolic process [GO:0046416]	D-cysteine desulfhydrase activity [GO:0019148]	0
1124	SEN1055	1153035	1153035	1153703		116	95	10	103	146	12	0.263034	0.155752	SEN1055	yecS	ABC transporter membrane protein	ABC transporters	-	-	-	-
1125	SEN1056		1153700	1154452	1154452	191	186	16	124	179	13	-0.29956	0.0752879	SEN1056	yecC	amino-acid ABC transporter ATP-binding protein YecC	ABC transporters	-	-	-	-
1126	SEN1057	1154685	1154685	1155407	1155731	2099	2278	195	168	161	14	-3.79998	0	SEN1057	sdiA	DNA-binding transcriptional activator SdiA	Two-component system	DNA binding [GO:0003677]; regulation of transcription, DNA-templated [GO:0006355]; transcription, DNA-templated [GO:0006351]	regulation of transcription, DNA-templated [GO:0006355]; transcription, DNA-templated [GO:0006351]	DNA binding [GO:0003677]	0
1127	SEN1058	1155721	1155698	1155474	1155462	212	223	62	163	166	48	-0.369234	0.0096003	SEN1058	yecF	hypothetical protein	0	-	-	-	-
1128	SEN1059	1156134	1156162	1156818		2125	2276	215	3181	3464	332	0.626847	0.384233	SEN1059	uvrY	response regulator	Two-component system	-	-	-	-
1129	predicted RNA_84	1156346			1156302	173	212	276	286	271	406	0.556811	0.00289778	predicted RNA	-	antisense: thrL	-	-	-	-	-
1130	predicted RNA_85	1156648			1156613	149	149	267	202	222	388	0.539217	0.00708992	predicted RNA	-	antisense: thrL	-	-	-	-	-
1131	SEN1060		1156815	1158647	1158663	756	735	26	817	884	30	0.206451	0.000161678	SEN1060	uvrC	excinuclease ABC subunit C	Nucleotide excision repair	cytoplasm [GO:0005737]; excinuclease repair complex [GO:0009380]; DNA binding [GO:0003677]; excinuclease ABC activity [GO:0009381]; nucleotide-excision repair [GO:0006289]; SOS response [GO:0009432]	nucleotide-excision repair [GO:0006289]; SOS response [GO:0009432]	DNA binding [GO:0003677]; excinuclease ABC activity [GO:0009381]	cytoplasm [GO:0005737]; excinuclease repair complex [GO:0009380]
1132	SEN1061	1158676	1158704	1159252	1159403	749	739	87	1021	1016	121	0.47592	6.9059e-07	SEN1061	pgsA	phosphatidylglycerophosphate synthetase	Glycerophospholipid metabolism	-	-	-	-
1133	SEN_t021	1159404			1159476	67	96	72	198	142	152	1.078	6.80235e-10	SEN_t021	-	Anticodon: GCC	-	-	-	-	-
1134	SEN_t022	1159531			1159601	70	76	66	160	131	134	1.0217	2.91351e-08	SEN_t022	-	Anticodon: GCA	-	-	-	-	-
1135	SEN_t023	1159616			1159699	33	24	22	67	59	49	1.15528	1.02334e-06	SEN_t023	-	Anticodon: TAA	-	-	-	-	-
1136	SEN1065	1160491	1160496	1161935	1162001	229	270	11	217	238	10	-0.137504	0.0611836	SEN1065	-	hypothetical protein	-	-	-	-	-
1137	SEN1066	1162002	1162148	1162474	1162479	166	189	35	262	217	48	0.455679	0.0204627	SEN1066	-	hypothetical protein	-	-	-	-	-
1138	SEN1067	1162628	1162713	1163378	1163610	1880	2057	190	1996	2097	202	0.0883559	0.627696	SEN1067	yecA	hypothetical protein	0	-	-	-	-
1139	SEN1068	1164664	1164664	1163453		232	228	12	217	177	10	-0.263034	0.0406286	SEN1068	tyrP	tyrosine-specific transport protein	0	-	-	-	-
1140	SEN1069	1164891	1164891	1165130	1165697	74	65	18	68	54	16	-0.169925	0.469502	SEN1069	yecH	hypothetical protein	0	-	-	-	-
1141	SEN1070	1165697	1165673	1165176	1165063	1494	1589	199	1741	1824	235	0.239892	0.443323	SEN1070	ftn	ferritin	0	-	-	-	-
1142	SEN1071	1166248	1166248	1165913		181	186	35	36	37	7	-2.32193	2.50515e-61	SEN1071	-	lipoprotein	-	-	-	-	-
1143	SEN1072		1166504	1167142		28	34	3	37	40	4	0.415037	0.240001	SEN1072	-	hypothetical protein	-	-	-	-	-
1144	SEN1073	1167896	1167824	1167321	1167192	727	651	88	1366	1476	185	1.07195	4.84594e-18	SEN1073	ftnB	ferritin-like protein	0	-	-	-	-
1145	SEN1074	1168374	1168374	1168931	1168931	95	106	11	111	123	13	0.241008	0.176174	SEN1074	araH	hypothetical protein	0	-	-	-	-
1146	SEN1075	1169536	1169565	1170368		1178	1297	99	548	552	44	-1.16993	8.47009e-28	SEN1075	otsB	trehalose-6-phosphate phosphatase	Starch and sucrose metabolism	-	-	-	-
1147	SEN1076		1170343	1171764	1172223	1541	1354	65	766	828	36	-0.852443	0.00183201	SEN1076	otsA	trehalose-6-phosphate synthase	Starch and sucrose metabolism	-	-	-	-
1148	SEN1077	1172223	1172210	1171782	1171095	939	1045	149	1110	1123	171	0.198684	0.00152499	SEN1077	yecG	universal stress protein UspC	0	-	-	-	-
1149	SEN1078	1172654	1172997	1173347	1173349	1665	1776	315	1891	2035	367	0.220428	0.692064	SEN1078	flhD	transcriptional activator FlhD	Two-component system, Flagellar assembly	-	-	-	-
1150	predicted RNA_86	1173272			1173107	826	877	330	930	1029	388	0.233591	0.000275539	predicted RNA	-	antisense: thrL	-	-	-	-	-
1151	SEN1079	1173350	1173350	1173928	1173928	1553	1310	159	967	997	111	-0.518467	0.0270785	SEN1079	flhC	transcriptional activator FlhC	0	-	-	-	-
1152	SEN1080	1173929	1174110	1174940		4520	4565	352	355	370	28	-3.65208	0	SEN1080	motA	flagellar motor protein MotA	Bacterial chemotaxis,Two-component system,Flagellar assembly	-	-	-	-
1153	predicted RNA_87	1174218			1173941	2145	2283	513	169	148	37	-3.79336	0	predicted RNA	-	antisense: thrL	-	-	-	-	-
1154	predicted RNA_88	1174515			1174496	122	126	400	7	8	27	-3.88897	0	predicted RNA	-	antisense: thrL	-	-	-	-	-
1155	SEN1081		1174937	1175866	1175870	3761	3873	264	288	277	19	-3.79647	0	SEN1081	motB	flagellar motor protein MotB	Bacterial chemotaxis,Flagellar assembly	-	-	-	-
1156	predicted RNA_89	1175446			1175435	73	74	398	4	6	29	-3.77864	1.18318e-273	predicted RNA	-	antisense: thrL	-	-	-	-	-
1157	SEN1082	1175871	1175871	1177886	1177906	7973	7907	253	841	796	26	-3.28255	1.49638e-136	SEN1082	cheA	chemotaxis protein CheA	Bacterial chemotaxis,Two-component system	-	-	-	-
1158	predicted RNA_90	1176735			1176252	3551	3235	451	346	373	48	-3.23202	0	predicted RNA	-	antisense: thrL	-	-	-	-	-
1159	SEN1083	1177907	1177907	1178410	1178410	4076	3135	460	364	450	53	-3.11757	0	SEN1083	cheW	purine-binding chemotaxis protein	Bacterial chemotaxis,Two-component system	-	-	-	-
1160	predicted RNA_91	1178335			1177945	3615	2755	524	385	400	66	-2.98903	0	predicted RNA	-	antisense: thrL	-	-	-	-	-
1161	SEN1084	1178644	1178647	1180308	1180314	11012	12022	446	905	965	36	-3.63097	1.27802e-253	SEN1084	-	methyl-accepting chemotaxis protein II	-	-	-	-	-
1162	predicted RNA_92	1179706			1178671	8074	9317	540	621	631	39	-3.79141	0	predicted RNA	-	antisense: thrL	-	-	-	-	-
1163	SEN1085	1180319	1180462	1181328		1431	1411	105	165	183	13	-3.01381	0	SEN1085	cheR	chemotaxis methyltransferase CheR	Bacterial chemotaxis,Two-component system	-	-	-	-
1164	SEN1086		1181325	1182374		807	786	48	109	93	6	-3	0	SEN1086	cheB	chemotaxis-specific methylesterase	Bacterial chemotaxis,Two-component system	-	-	-	-
1165	SEN1087	1182392	1182392	1182781	1182791	1225	1376	214	149	149	25	-3.09761	0	SEN1087	cheY	chemotaxis regulatory protein CheY	Bacterial chemotaxis,Two-component system	-	-	-	-
1166	SEN1088	1182792	1182792	1183436	1183481	3407	3330	336	467	453	46	-2.86876	0	SEN1088	cheZ	chemotaxis regulator CheZ	Bacterial chemotaxis	-	-	-	-
1167	predicted RNA_93	1183334			1183022	2070	1934	412	281	284	59	-2.80386	0	predicted RNA	-	antisense: thrL	-	-	-	-	-
1168	SEN1089		1183630	1184781		93	96	5	13	19	0	-	3.25964e-63	SEN1089	flhB	flagellar biosynthesis protein FlhB	Flagellar assembly	-	-	-	-
1169	SEN1090		1184774	1186852		465	452	14	149	113	4	-1.80735	5.96304e-51	SEN1090	flhA	flagellar biosynthesis protein FlhA	Flagellar assembly	-	-	-	-
1170	SEN1091		1186852	1187244	1187244	145	132	22	36	25	5	-2.1375	6.08393e-40	SEN1091	flhE	flagellar protein FlhE	0	-	-	-	-
1171	SEN1092		1187481	1188620		116	116	6	72	91	4	-0.584963	0.0172322	SEN1092	-	hypothetical protein	-	-	-	-	-
1172	SEN1093		1190545	1188674		70	65	2	97	88	3	0.584963	0.0206451	SEN1093	-	penicillin-binding protein	-	-	-	-	-
1173	SEN1094	1192467	1192467	1190734	1190734	1032	1083	39	703	707	26	-0.584963	0.168104	SEN1094	argS	arginyl-tRNA synthetase	Aminoacyl-tRNA biosynthesis	cytoplasm [GO:0005737]; arginine-tRNA ligase activity [GO:0004814]; ATP binding [GO:0005524]; arginyl-tRNA aminoacylation [GO:0006420]	arginyl-tRNA aminoacylation [GO:0006420]	arginine-tRNA ligase activity [GO:0004814]; ATP binding [GO:0005524]	cytoplasm [GO:0005737]
1174	SEN1095		1192704	1193273		25	33	3	46	27	4	0.415037	0.220499	SEN1095	yecM	hypothetical protein	0	-	-	-	-
1175	SEN1096	1193293	1193293	1194039	1194081	315	260	24	300	302	26	0.115477	0.315994	SEN1096	cutC	copper homeostasis protein CutC	0	cytoplasm [GO:0005737]; copper ion binding [GO:0005507]; cellular copper ion homeostasis [GO:0006878]	cellular copper ion homeostasis [GO:0006878]	copper ion binding [GO:0005507]	cytoplasm [GO:0005737]
1176	SEN1097		1195246	1194275	1194275	194	192	12	258	237	16	0.415037	0.0804189	SEN1097	yecP	hypothetical protein	0	S-adenosylmethionine-dependent methyltransferase activity [GO:0008757]; tRNA (uracil) methyltransferase activity [GO:0016300]; tRNA wobble uridine modification [GO:0002098]	tRNA wobble uridine modification [GO:0002098]	S-adenosylmethionine-dependent methyltransferase activity [GO:0008757]; tRNA (uracil) methyltransferase activity [GO:0016300]	0
1177	SEN1098	1196000	1195986	1195243		169	149	13	217	213	19	0.547488	0.0223715	SEN1098	yecO	hypothetical protein	0	S-adenosylmethionine-dependent methyltransferase activity [GO:0008757]; tRNA (uracil) methyltransferase activity [GO:0016300]; tRNA wobble uridine modification [GO:0002098]	tRNA wobble uridine modification [GO:0002098]	S-adenosylmethionine-dependent methyltransferase activity [GO:0008757]; tRNA (uracil) methyltransferase activity [GO:0016300]	0
1178	SEN1099	1196428	1196422	1196027	1196027	266	295	45	437	458	74	0.7176	0.000259913	SEN1099	yecN	hypothetical protein	0	-	-	-	-
1179	SEN1100		1197293	1196475		54	53	4	52	68	4	0	0.519272	SEN1100	yecE	hypothetical protein	0	-	-	-	-
1180	SEN1101	1197856	1197856	1197290		119	130	14	117	125	14	0	0.980297	SEN1101	yecD	hypothetical protein	0	-	-	-	-
1181	SEN1102	1198119	1198181	1199953	1199953	782	740	27	904	1056	36	0.415037	6.37056e-06	SEN1102	aspS	aspartyl-tRNA synthetase	Aminoacyl-tRNA biosynthesis	cytoplasm [GO:0005737]; aspartate-tRNA ligase activity [GO:0004815]; ATP binding [GO:0005524]; nucleic acid binding [GO:0003676]; tRNA aminoacylation for protein translation [GO:0006418]	tRNA aminoacylation for protein translation [GO:0006418]	aspartate-tRNA ligase activity [GO:0004815]; ATP binding [GO:0005524]; nucleic acid binding [GO:0003676]	cytoplasm [GO:0005737]
1182	SEN1103	1199954	1200056	1200508	1200537	238	173	29	228	307	39	0.427421	0.0715783	SEN1103	ntpA	dATP pyrophosphohydrolase	0	-	-	-	-
1183	SEN1104	1200538	1200538	1201278	1201301	367	457	35	533	539	47	0.425306	0.0520115	SEN1104	yebC	hypothetical protein	0	-	-	-	-
1184	SEN1105	1201315	1201315	1201836	1201836	176	154	20	179	222	25	0.321928	0.167504	SEN1105	ruvC	Holliday junction resolvase	Homologous recombination	crossover junction endodeoxyribonuclease activity [GO:0008821]; magnesium ion binding [GO:0000287]; nucleic acid binding [GO:0003676]; DNA recombination [GO:0006310]; DNA repair [GO:0006281]	DNA recombination [GO:0006310]; DNA repair [GO:0006281]	crossover junction endodeoxyribonuclease activity [GO:0008821]; magnesium ion binding [GO:0000287]; nucleic acid binding [GO:0003676]	0
1185	SEN1106		1202437	1201838		25	26	2	20	20	2	0	0.268629	SEN1106	yebB	hypothetical protein	0	-	-	-	-
1186	SEN1107		1202646	1203338		6	3	0	9	9	0	-	0.113422	SEN1107	-	hypothetical protein	-	-	-	-	-
1187	SEN1108	1203698	1203698	1204309		95	111	10	92	84	9	-0.152003	0.411183	SEN1108	ruvA	Holliday junction DNA helicase RuvA	Homologous recombination	Holliday junction helicase complex [GO:0009379]; ATP binding [GO:0005524]; DNA binding [GO:0003677]; four-way junction helicase activity [GO:0009378]; DNA recombination [GO:0006310]; DNA repair [GO:0006281]; SOS response [GO:0009432]	DNA recombination [GO:0006310]; DNA repair [GO:0006281]; SOS response [GO:0009432]	ATP binding [GO:0005524]; DNA binding [GO:0003677]; four-way junction helicase activity [GO:0009378]	Holliday junction helicase complex [GO:0009379]
1188	SEN1109		1204399	1205328		107	87	6	106	131	8	0.415037	0.0851838	SEN1109	ruvB	Holliday junction DNA helicase	Homologous recombination	-	-	-	-
1189	SEN1110		1206192	1205407	1205405	525	520	42	298	349	27	-0.63743	3.07871e-11	SEN1110	znuB	high-affinity zinc transporter membrane protein	ABC transporters	-	-	-	-
1190	SEN1111	1206949	1206944	1206189		1381	1364	117	894	988	81	-0.530515	0.0501313	SEN1111	znuC	high-affinity zinc transporter ATPase	0	-	-	-	-
1191	SEN1112	1206966	1206966	1207967	1207967	418	536	30	511	451	31	0.0473057	0.600022	SEN1112	znuA	high-affinity zinc transporter periplasmic protein	ABC transporters	-	-	-	-
1192	SEN1113	1207968	1207983	1209302	1209302	840	872	41	931	976	47	0.197037	0.000532707	SEN1113	yebA	hypothetical protein	0	-	-	-	-
1193	SEN1114	1209419	1209419	1210390	1210390	455	561	33	705	537	41	0.313158	0.120398	SEN1114	msbB	lipid A biosynthesis (KDO)2-(lauroyl)-lipid IVA acyltransferase	Lipopolysaccharide biosynthesis	-	-	-	-
1194	SEN1115	1211988	1211905	1210463	1210429	1141	1077	49	1169	1284	55	0.16665	0.00853096	SEN1115	pykA	pyruvate kinase	Carbon fixation in photosynthetic organisms, Glycolysis / Gluconeogenesis, Type II diabetes mellitus, Purine metabolism, Pyruvate metabolism	-	-	-	-
1195	SEN1116	1212987	1212898	1212029	1212014	268	271	19	292	332	23	0.275634	0.898401	SEN1116	yebK	DNA-binding transcriptional regulator HexR	0	-	-	-	-
1196	SEN1117	1213204	1213240	1214715	1214734	211	198	8	238	233	10	0.321928	0.48546	SEN1117	zwf	glucose-6-phosphate 1-dehydrogenase	Pentose phosphate pathway, Glutathione metabolism	-	-	-	-
1197	SEN1118		1214950	1216761		141	169	5	205	177	6	0.263034	0.12817	SEN1118	edd	phosphogluconate dehydratase	Pentose phosphate pathway	-	-	-	-
1198	SEN1119	1216799	1216799	1217440	1217445	201	177	19	226	192	21	0.14439	0.606589	SEN1119	eda	keto-hydroxyglutarate-aldolase/keto-deoxy-phosphogluconate aldolase	Glyoxylate and dicarboxylate metabolism, Pentose phosphate pathway, Arginine and proline metabolism, Pentose and glucuronate interconversions	-	-	-	-
1199	SEN1120		1218718	1217540		50	50	2	82	69	4	1	0.0140585	SEN1120	purT	phosphoribosylglycinamide formyltransferase 2	Purine metabolism, One carbon pool by folate	-	-	-	-
1200	SEN1121	1218844	1218849	1219139	1219206	623	460	119	353	368	81	-0.554968	1.41845e-08	SEN1121	yebG	DNA damage-inducible protein YebG	0	-	-	-	-
1201	SEN1122	1219207	1219207	1219560	1219560	2633	2720	487	1396	1327	252	-0.950498	3.18869e-07	SEN1122	yebF	hypothetical protein	0	extracellular region [GO:0005576]	0	0	extracellular region [GO:0005576]
1202	predicted RNA_94	1219444			1219240	1733	1826	559	978	834	289	-0.951779	0.000745105	predicted RNA	-	antisense: thrL	-	-	-	-	-
1203	SEN1123	1219561	1219654	1220313	1220402	339	369	34	252	218	23	-0.563901	2.05743e-08	SEN1123	yebE	hypothetical protein	0	-	-	-	-
1204	SEN1124	1220477	1220526	1222577	1222956	867	813	26	909	887	28	0.106915	0.00112421	SEN1124	ptrB	protease 2	0	-	-	-	-
1205	SEN1125	1223335	1223312	1222614	1222154	286	280	26	250	204	21	-0.308122	0.000782286	SEN1125	exoX	exodeoxyribonuclease X	Mismatch repair	-	-	-	-
1206	SEN1126	1224006	1223992	1223336	1223336	392	487	43	311	297	30	-0.519374	7.28318e-08	SEN1126	-	hypothetical protein	-	-	-	-	-
1207	SEN1127	1224330	1224330	1224100	1224100	34	46	11	57	35	13	0.241008	0.463631	SEN1127	holE	DNA polymerase III subunit theta	Pyrimidine metabolism, DNA replication, Purine metabolism, Mismatch repair, Homologous recombination	-	-	-	-
1208	SEN1128	1224461	1224462	1224842		456	526	83	564	581	98	0.23967	0.329298	SEN1128	yobA	hypothetical protein	0	-	-	-	-
1209	SEN1129		1224843	1225718	1225726	404	417	30	641	618	47	0.647698	0.000240598	SEN1129	-	cation transporter	-	-	-	-	-
1210	SEN1130	1225727	1225735	1226088	1226088	146	121	24	175	162	31	0.369234	0.0749548	SEN1130	-	hypothetical protein	-	-	-	-	-
1211	SEN1131		1227550	1226471		95	100	5	121	113	7	0.485427	0.10478	SEN1131	-	integrase	-	-	-	-	-
1212	SEN1132		1227803	1227525		6	6	1	15	10	3	1.58496	0.0192957	SEN1132	-	excisionase	-	-	-	-	-
1213	SEN1133	1228149	1228217	1230196	1230216	2116	2219	70	2229	2411	77	0.137504	0.843125	SEN1133	-	phage encoded hydrolase	-	-	-	-	-
1214	SEN1134	1230217	1230217	1230453	1230485	209	269	65	325	311	88	0.437064	0.0671463	SEN1134	-	phage membrane protein	-	-	-	-	-
1215	SEN1135	1230486	1230491	1230613	1230739	205	188	103	238	266	135	0.390315	0.0855756	SEN1135	-	phage encoded Hok-like membrane protein	-	-	-	-	-
1216	SEN1136	1230831	1230831	1231133	1231196	77	60	14	137	147	30	1.09954	7.24256e-09	SEN1136	-	hypothetical protein	-	-	-	-	-
1217	SEN1137		1231197	1231796		13	12	1	18	19	2	1	0.0917756	SEN1137	-	hypothetical protein	-	-	-	-	-
1218	SEN1139		1232150	1232839		25	31	2	47	53	4	1	0.000766345	SEN1139	-	phage antitermination protein Q	-	-	-	-	-
1219	SEN1140	1232912	1232930	1233460	1233592	457	446	54	1261	1272	156	1.53051	7.07977e-38	SEN1140	-	hypothetical protein	-	-	-	-	-
1220	SEN1142		1234283	1233834		66	73	10	49	63	8	-0.321928	0.221527	SEN1142	-	phage lipoprotein	-	-	-	-	-
1221	predicted RNA_95	1234592			1235590	14319	16461	992	148	128	9	-6.78427	0	predicted RNA	-	antisense: SEN1143	-	-	-	-	-
1222	SEN1143	1235330	1235330	1234644	1234644	8569	9786	861	119	122	11	-6.29044	0	SEN1143	-	bacteriophage encoded virulence protein	-	-	-	-	-
1223	SEN1144		1235591	1235935		5454	5959	1066	3	5	0	-	1	SEN1144	-	bacteriophage holin	-	-	-	-	-
1224	SEN1145		1235919	1236371		4844	4451	660	17	15	2	-8.36632	0	SEN1145	-	phage lysozyme	-	-	-	-	-
1225	predicted RNA_96	1236372			1236382	66	73	410	0	0	0	-	1	predicted RNA	-	-	-	-	-	-	-
1226	predicted RNA_97	1236398			1235331	14129	15230	885	38	35	2	-8.78953	0	predicted RNA	-	antisense: thrL	-	-	-	-	-
1227	SEN1146	1236389	1236389	1236868	1236868	394	452	56	3	0	0	-	0	SEN1146	-	phage lysozyme	-	-	-	-	-
1228	SEN1149	1238342	1238296	1237763	1237656	4047	4237	499	4943	5391	636	0.349987	0.225936	SEN1149	-	phage encoded superoxide dismutase [cu-zn] 1	-	-	-	-	-
1229	predicted RNA_98	1237765			1238279	3864	4188	503	5118	5429	673	0.420048	0.295317	predicted RNA	-	antisense: sodC	-	-	-	-	-
1230	SEN1150		1238386	1239081		64	44	5	79	68	6	0.263034	0.0608777	SEN1150	-	phage minor tail protein	-	-	-	-	-
1231	SEN1155	1243882	1243858	1243136	1243001	10975	13738	1101	1002	1090	95	-3.53474	3.86145e-287	SEN1155	-	type III secretion system, secreted effector protein SopE	-	-	-	-	-
1232	predicted RNA_99	1243019			1243875	12595	15758	1066	1200	1284	95	-3.48814	0	predicted RNA	-	antisense: SEN1155	-	-	-	-	-
1233	SEN1157	1245138	1245138	1244338		142	142	11	2	7	0	-	0	SEN1157	-	hypothetical protein	-	-	-	-	-
1234	SEN1162		1247964	1248497		3	0	0	0	0	0	-	1.26206e-37	SEN1162	-	exported phage protein	-	-	-	-	-
1235	SEN1163		1248921	1248754		4	3	1	13	17	5	2.32193	1.05734e-07	SEN1163	-	phage membrane protein	-	-	-	-	-
1236	SEN1164		1249229	1249720		13	15	1	13	11	1	0	0.508242	SEN1164	-	phage terminase small subunit	-	-	-	-	-
1237	SEN1170	1252666	1252622	1252422	1252180	1785	1494	525	1098	1119	362	-0.536328	0.00535921	SEN1170	pagK	phage encoded PagK	Two-component system	-	-	-	-
1238	predicted RNA_100	1252372			1252646	2195	1850	473	1407	1325	326	-0.536968	0.00127597	predicted RNA	-	antisense: pagK	-	-	-	-	-
1239	SEN1172	1255072	1255072	1254452	1254452	146	115	13	108	117	11	-0.241008	0.401034	SEN1172	-	hypothetical protein	-	-	-	-	-
1240	SEN1173	1255237	1255234	1255076	1255075	41	41	16	31	42	15	-0.0931094	0.456574	SEN1173	-	inner membrane protein	-	-	-	-	-
1241	SEN1174	1256281	1256281	1255367	1255367	312	300	21	288	303	21	0	0.0583404	SEN1174	pagO	inner membrane protein PagO	Two-component system	-	-	-	-
1242	SEN1174A		1257943	1257584		3	6	0	7	4	1	-	0.820663	SEN1174A	-	hypothetical protein	-	-	-	-	-
1243	SEN1176		1258067	1259227		32	32	1	47	42	2	1	0.0665655	SEN1176	-	transposase	-	-	-	-	-
1244	SEN1177	1259723	1259560	1259420	1259283	151	198	80	301	284	136	0.765535	4.26241e-06	SEN1177	-	hypothetical protein	-	-	-	-	-
1245	SEN1178		1259995	1259726		17	20	4	31	28	7	0.807355	0.0164656	SEN1178	-	hypothetical protein	-	-	-	-	-
1246	SEN1179	1260368	1260368	1260787	1261669	67	55	9	106	102	16	0.830075	0.000104264	SEN1179	-	acetyltransferase	-	-	-	-	-
1247	SEN1180	1261668	1261636	1261160	1261148	243	221	31	289	294	40	0.367732	0.213406	SEN1180	-	hypothetical protein	-	-	-	-	-
1248	SEN1181		1262361	1261966		17	24	3	18	16	2	-0.584963	0.336575	SEN1181	-	hypothetical protein	-	-	-	-	-
1249	SEN1182	1263045	1263045	1263767	1263767	2472	2928	240	173	206	17	-3.81943	0	SEN1182	sopE2	invasion-associated secreted effector protein (sopE2)	0	-	-	-	-
1250	SEN1183	1264011	1264052	1264216	1264253	248	242	95	290	272	111	0.22456	0.818507	SEN1183	-	hypothetical protein	-	-	-	-	-
1251	SEN1184		1264440	1265090		116	119	11	80	75	7	-0.652077	0.00371649	SEN1184	pphA	serine/threonine protein phosphatase 1	0	-	-	-	-
1252	SEN1185	1265410	1265300	1265109	1265050	170	184	59	204	170	64	0.117357	0.757909	SEN1185	yebW	hypothetical protein	0	-	-	-	-
1253	SEN1186	1265688	1265650	1265411	1265411	1389	1460	382	2130	1958	558	0.546692	0.561122	SEN1186	-	hypothetical protein	-	-	-	-	-
1254	predicted RNA_101	1265454			1265655	1299	1451	438	2123	1905	654	0.57836	0.401861	predicted RNA	-	antisense: SEN1186	-	-	-	-	-
1255	SEN1187		1267204	1265765		93	111	4	106	117	5	0.321928	0.35339	SEN1187	yebU	rRNA (cytosine-C(5)-)-methyltransferase RsmF	0	cytoplasm [GO:0005737]; RNA binding [GO:0003723]; rRNA methyltransferase activity [GO:0008649]	0	RNA binding [GO:0003723]; rRNA methyltransferase activity [GO:0008649]	cytoplasm [GO:0005737]
1256	SEN1188		1269921	1267282	1267277	918	884	21	974	1008	24	0.192645	0.000898994	SEN1188	-	hypothetical protein	-	-	-	-	-
1257	SEN1189	1271167	1271167	1269884		640	665	32	688	676	34	0.0874628	0.158085	SEN1189	yebS	hypothetical protein	0	-	-	-	-
1258	SEN1190	1271209	1271209	1271793	1271793	918	894	99	1225	1225	137	0.468675	7.10632e-06	SEN1190	yebR	hypothetical protein	0	-	-	-	-
1259	SEN1191	1271857	1271891	1272577	1272582	1017	894	89	842	1102	93	0.0634254	0.00511804	SEN1191	proQ	solute/DNA competence effector	0	cytoplasm [GO:0005737]; RNA strand annealing activity [GO:0033592]; RNA strand-exchange activity [GO:0034057]; posttranscriptional regulation of gene expression [GO:0010608]	posttranscriptional regulation of gene expression [GO:0010608]	RNA strand annealing activity [GO:0033592]; RNA strand-exchange activity [GO:0034057]	cytoplasm [GO:0005737]
1260	SEN1192	1272597	1272597	1274645	1274649	1277	1344	41	1807	2092	62	0.596644	0.182986	SEN1192	prc	carboxy-terminal protease	0	-	-	-	-
1261	SEN1193	1274790	1274839	1275720	1275748	4712	4274	328	3353	3835	268	-0.291463	0.00383215	SEN1193	-	heat shock protein HtpX	-	integral component of membrane [GO:0016021]; plasma membrane [GO:0005886]; metalloendopeptidase activity [GO:0004222]; zinc ion binding [GO:0008270]	0	metalloendopeptidase activity [GO:0004222]; zinc ion binding [GO:0008270]	integral component of membrane [GO:0016021]; plasma membrane [GO:0005886]
1262	predicted RNA_102	1275661			1275405	2072	1798	484	1477	1693	406	-0.253527	0.00667884	predicted RNA	-	antisense: thrL	-	-	-	-	-
1263	SEN1194	1277141	1277141	1275768		230	167	9	215	214	10	0.152003	0.842018	SEN1194	-	membrane transport protein	-	-	-	-	-
1264	SEN1195	1277225	1277317	1278108	1278113	1393	1714	126	1877	1880	155	0.298844	0.715222	SEN1195	kdgR	transcriptional regulator KdgR	0	-	-	-	-
1265	SEN1196	1278562	1278559	1278320	1278184	790	1022	243	500	410	124	-0.970616	3.35609e-18	SEN1196	-	hypothetical protein	-	-	-	-	-
1266	SEN1197	1278621	1278717	1278860	1278930	192	158	78	367	310	154	0.981384	9.18002e-11	SEN1197	yobG	hypothetical protein	0	integral component of membrane [GO:0016021]; plasma membrane [GO:0005886]; negative regulation of phosphorelay signal transduction system [GO:0070298]	negative regulation of phosphorelay signal transduction system [GO:0070298]	0	integral component of membrane [GO:0016021]; plasma membrane [GO:0005886]
1267	SEN1198	1278931	1278931	1279218	1279345	619	693	146	1107	939	232	0.668156	6.89015e-10	SEN1198	-	hypothetical protein	-	-	-	-	-
1268	SEN1199	1279549	1279867	1280010	1280010	6205	4383	2366	8027	8724	3825	0.69301	0.476489	SEN1199	yobF	hypothetical protein	0	-	-	-	-
1269	predicted RNA_103	1280274			1279688	22389	15464	2075	27385	30340	3234	0.640208	0.444625	predicted RNA	-	antisense: thrL	-	-	-	-	-
1270	SEN1200	1280011	1280023	1280232	1280451	12360	7830	3093	14279	15955	4736	0.614662	0.735207	SEN1200	cspE	cold shock-like protein CspC	0	-	-	-	-
1271	SEN1201		1280452	1282197		216	237	8	227	267	9	0.169925	0.962087	SEN1201	-	penicillin-binding protein	-	-	-	-	-
1272	SEN1202		1282263	1283072		85	93	7	94	93	7	0	0.503219	SEN1202	rrmA	23S rRNA methyltransferase A	0	-	-	-	-
1273	SEN1203		1283689	1283069		86	60	7	73	65	7	0	0.771452	SEN1203	yebN	hypothetical protein	0	-	-	-	-
1274	SEN1204		1284503	1284045		7	12	1	9	15	1	0	0.314477	SEN1204	-	hypothetical protein	-	integral component of membrane [GO:0016021]; plasma membrane [GO:0005886]	0	0	integral component of membrane [GO:0016021]; plasma membrane [GO:0005886]
1275	SEN1205	1285422	1285422	1284562	1284555	695	656	50	459	462	35	-0.514573	2.58407e-06	SEN1205	manZ	PTS system mannose-specific transporter subunit IID	Amino sugar and nucleotide sugar metabolism, Fructose and mannose metabolism, Phosphotransferase system (PTS)	-	-	-	-
1276	SEN1206	1286226	1286226	1285426	1285423	243	241	19	225	221	18	-0.0780025	0.0916514	SEN1206	manY	phosphotransferase enzyme II, C component	Amino sugar and nucleotide sugar metabolism, Fructose and mannose metabolism, Phosphotransferase system (PTS)	-	-	-	-
1277	SEN1207	1287281	1287247	1286279	1286271	532	461	33	424	483	30	-0.137504	0.0939671	SEN1207	manX	PTS system mannose-specific transporter subunit IIAB	Amino sugar and nucleotide sugar metabolism, Fructose and mannose metabolism, Phosphotransferase system (PTS)	-	-	-	-
1278	SEN1209		1287720	1289279		173	156	6	133	149	5	-0.263034	0.277819	SEN1209	yoaE	hypothetical protein	0	-	-	-	-
1279	SEN1210	1290929	1290902	1289301	1289301	355	372	14	315	308	12	-0.222392	0.00208994	SEN1210	-	hypothetical protein	-	-	-	-	-
1280	SEN1211	1292432	1292404	1291040	1291040	1197	1130	54	935	992	46	-0.231326	0.38314	SEN1211	sdaA	L-serine deaminase 1	Glycine, serine and threonine metabolism, Cysteine and methionine metabolism	-	-	-	-
1281	SEN1212		1293246	1292668		38	51	5	59	35	5	0	0.76801	SEN1212	yeaB	hypothetical protein	0	hydrolase activity, acting on acid anhydrides, in phosphorus-containing anhydrides [GO:0016818]; magnesium ion binding [GO:0000287]; manganese ion binding [GO:0030145]; nucleoside diphosphate metabolic process [GO:0009132]	nucleoside diphosphate metabolic process [GO:0009132]	hydrolase activity, acting on acid anhydrides, in phosphorus-containing anhydrides [GO:0016818]; magnesium ion binding [GO:0000287]; manganese ion binding [GO:0030145]	0
1282	SEN1213	1294649	1294614	1293250	1293250	247	227	11	223	219	10	-0.137504	0.127901	SEN1213	pabB	para-aminobenzoate synthase component I	Folate biosynthesis	-	-	-	-
1283	SEN1214	1294691	1294695	1294874	1295229	176	184	64	280	253	97	0.599913	0.00118725	SEN1214	yoaH	hypothetical protein	0	0	0	0	0
1284	SEN1215	1295233	1295224	1294880	1294731	444	489	87	798	891	161	0.887973	6.31889e-14	SEN1215	yoaB	hypothetical protein	0	-	-	-	-
1285	SEN1216		1295355	1297265		165	143	5	153	192	5	0	0.395743	SEN1216	yoaA	ATP-dependent helicase	0	-	-	-	-
1286	SEN1217	1297323	1297323	1298018	1298075	114	98	9	158	115	12	0.415037	0.0457456	SEN1217	yeaZ	hypothetical protein	0	-	-	-	-
1287	SEN1218	1298076	1298090	1298671	1298671	194	148	18	145	175	18	0	0.611604	SEN1218	slp	lipoprotein	0	-	-	-	-
1288	SEN1219	1298850	1298876	1300561	1300561	510	420	17	560	648	23	0.436099	0.0504109	SEN1219	fadD	long-chain-fatty-acid--CoA ligase	PPAR signaling pathway, Adipocytokine signaling pathway, Fatty acid metabolism	-	-	-	-
1289	SEN1220		1300634	1301761		91	78	4	84	108	5	0.321928	0.2362	SEN1220	rnd	ribonuclease D	0	-	-	-	-
1290	SEN1221	1302149	1302149	1301883	1301849	788	623	170	836	1032	230	0.436099	1.281e-06	SEN1221	minE	cell division topological specificity factor MinE	0	cell cycle [GO:0007049]; cell division [GO:0051301]; regulation of barrier septum assembly [GO:0032955]	cell cycle [GO:0007049]; cell division [GO:0051301]; regulation of barrier septum assembly [GO:0032955]	0	0
1291	SEN1222	1302965	1302965	1302153	1302150	3838	3663	297	3377	3989	298	0.0048494	0.034222	SEN1222	minD	cell division inhibitor MinD	0	-	-	-	-
1292	predicted RNA_104	1302152			1302472	1800	1671	348	1704	2060	386	0.149514	0.48554	predicted RNA	-	antisense: minD	-	-	-	-	-
1293	SEN1223	1303733	1303696	1302989	1302966	982	1057	92	767	889	77	-0.256775	0.139349	SEN1223	minC	septum formation inhibitor	0	barrier septum assembly [GO:0000917]; cell morphogenesis [GO:0000902]; regulation of cell cycle [GO:0051726]; regulation of cell division [GO:0051302]	barrier septum assembly [GO:0000917]; cell morphogenesis [GO:0000902]; regulation of cell cycle [GO:0051726]; regulation of cell division [GO:0051302]	0	0
1294	SEN1224	1303783	1303783	1304115	1304156	217	250	45	284	314	59	0.39079	0.158385	SEN1224	ycgL	hypothetical protein	0	0	0	0	0
1295	SEN1225	1304157	1304165	1304824	1304879	356	355	34	354	399	37	0.121991	0.35956	SEN1225	ycgM	hypothetical protein	0	-	-	-	-
1296	SEN1226	1304902	1304902	1305363	1305380	277	266	37	398	379	55	0.571906	0.0199736	SEN1226	ycgN	hypothetical protein	0	0	0	0	0
1297	SEN1227	1305548	1305715	1305852	1305885	1913	1664	834	618	699	314	-1.40928	5.63877e-37	SEN1227	-	hypothetical protein	-	-	-	-	-
1298	predicted RNA_105	1305832			1305564	4343	4030	1002	1524	1595	381	-1.39502	2.04145e-18	predicted RNA	-	antisense: thrL	-	-	-	-	-
1299	SEN1228	1305983	1306044	1306217	1306401	563	884	268	1143	882	381	0.507558	2.23485e-07	SEN1228	-	hypothetical protein	-	-	-	-	-
1300	SEN1229	1306630	1306630	1306289	1305982	96	78	16	53	66	11	-0.540568	0.0194644	SEN1229	-	hypothetical protein	-	-	-	-	-
1301	SEN1230	1307273	1307269	1306739	1306739	555	416	58	585	700	79	0.4458	0.0135988	SEN1230	dsbB	disulfide bond formation protein B	0	-	-	-	-
1302	SEN1231	1308955	1308955	1307411	1307399	365	357	15	480	472	20	0.415037	0.0754782	SEN1231	nhaB	sodium/proton antiporter	0	integral component of membrane [GO:0016021]; plasma membrane [GO:0005886]; sodium:proton antiporter activity [GO:0015385]	0	sodium:proton antiporter activity [GO:0015385]	integral component of membrane [GO:0016021]; plasma membrane [GO:0005886]
1303	SEN1232	1309162	1309175	1309894	1311505	1767	1949	166	1991	1893	177	0.0925661	0.528497	SEN1232	fadR	fatty acid metabolism regulator	0	cytoplasm [GO:0005737]; DNA binding [GO:0003677]; fatty-acyl-CoA binding [GO:0000062]; transcription factor activity, sequence-specific DNA binding [GO:0003700]; fatty acid metabolic process [GO:0006631]; regulation of fatty acid metabolic process [GO:0019217]; transcription, DNA-templated [GO:0006351]	fatty acid metabolic process [GO:0006631]; regulation of fatty acid metabolic process [GO:0019217]; transcription, DNA-templated [GO:0006351]	DNA binding [GO:0003677]; fatty-acyl-CoA binding [GO:0000062]; transcription factor activity, sequence-specific DNA binding [GO:0003700]	cytoplasm [GO:0005737]
1304	SEN1233	1311506	1311467	1309941	1309162	5858	6144	253	6677	6967	293	0.211763	0.219809	SEN1233	ycgB	SpoVR family protein	0	-	-	-	-
1305	SEN1234	1311796	1311796	1313094	1313094	327	293	15	299	328	15	0	0.152982	SEN1234	dadA	D-amino acid dehydrogenase small subunit	Phenylalanine metabolism,Nitrogen metabolism	D-amino-acid dehydrogenase activity [GO:0008718]; D-alanine catabolic process [GO:0055130]	D-alanine catabolic process [GO:0055130]	D-amino-acid dehydrogenase activity [GO:0008718]	0
1306	SEN1235	1313095	1313108	1314178	1315992	177	192	11	239	200	13	0.241008	0.248315	SEN1235	dadX	alanine racemase	D-Alanine metabolism	-	-	-	-
1307	SEN1236	1315989	1315974	1314241	1314027	1777	1716	64	1462	1368	53	-0.27208	0.0107781	SEN1236	ycgO	potassium/proton antiporter	0	integral component of plasma membrane [GO:0005887]; flavin adenine dinucleotide binding [GO:0050660]; oxidoreductase activity, acting on CH-OH group of donors [GO:0016614]; potassium channel regulator activity [GO:0015459]; potassium:proton antiporter activity [GO:0015386]; cell volume homeostasis [GO:0006884]; regulation of potassium ion transport [GO:0043266]	cell volume homeostasis [GO:0006884]; regulation of potassium ion transport [GO:0043266]	flavin adenine dinucleotide binding [GO:0050660]; oxidoreductase activity, acting on CH-OH group of donors [GO:0016614]; potassium:proton antiporter activity [GO:0015386]; potassium channel regulator activity [GO:0015459]	integral component of plasma membrane [GO:0005887]
1308	SEN1237	1316985	1316985	1316071	1316060	236	214	15	181	181	13	-0.206451	0.0189438	SEN1237	ycgQ	L,D-carboxypeptidase A	0	-	-	-	-
1309	SEN1238	1317156	1317156	1317767		117	91	11	40	51	4	-1.45943	7.70137e-09	SEN1238	emtA	membrane-bound lytic murein transglycosylase E	0	cell outer membrane [GO:0009279]; carbon-oxygen lyase activity, acting on polysaccharides [GO:0016837]; lytic endotransglycosylase activity [GO:0008932]; cell wall macromolecule catabolic process [GO:0016998]; cell wall organization [GO:0071555]; peptidoglycan metabolic process [GO:0000270]	cell wall macromolecule catabolic process [GO:0016998]; cell wall organization [GO:0071555]; peptidoglycan metabolic process [GO:0000270]	carbon-oxygen lyase activity, acting on polysaccharides [GO:0016837]; lytic endotransglycosylase activity [GO:0008932]	cell outer membrane [GO:0009279]
1310	SEN1239	1318515	1318515	1317781	1317781	310	320	27	42	38	3	-3.16993	2.49857e-194	SEN1239	ycgR	hypothetical protein	0	-	-	-	-
1311	SEN1240	1318679	1318684	1318938	1319540	537	584	141	355	304	84	-0.747234	3.57891e-13	SEN1240	ymgE	hypothetical protein	0	-	-	-	-
1312	SEN1241	1320728	1320713	1319001	1318679	853	867	32	1068	1065	40	0.321928	5.26915e-05	SEN1241	treA	trehalase	Starch and sucrose metabolism	periplasmic space [GO:0042597]; alpha,alpha-trehalase activity [GO:0004555]; cellular hyperosmotic response [GO:0071474]; trehalose catabolic process [GO:0005993]	cellular hyperosmotic response [GO:0071474]; trehalose catabolic process [GO:0005993]	alpha,alpha-trehalase activity [GO:0004555]	periplasmic space [GO:0042597]
1313	SEN1242	1322257	1322252	1320927	1320903	1811	1744	86	2567	2756	132	0.618129	0.506316	SEN1242	gdhA	glutamate dehydrogenase	D-Glutamine and D-glutamate metabolism,Nitrogen metabolism,Alanine, aspartate and glutamate metabolism,Arginine and proline metabolism	-	-	-	-
1314	SEN1244		1323834	1322698		52	64	3	82	78	4	0.415037	0.0346886	SEN1244	-	cytochrome oxidase subunit II	-	-	-	-	-
1315	SEN1245		1325390	1323846		33	27	1	43	26	1	0	0.478846	SEN1245	-	cytochrome bd-II oxidase subunit I	-	-	-	-	-
1316	SEN1246		1326313	1325465		13	24	1	20	15	1	0	0.786075	SEN1246	hyaF	hydrogenase-1 operon protein HyaF	0	-	-	-	-
1317	SEN1247		1326714	1326310		16	13	2	22	18	3	0.584963	0.123649	SEN1247	hyaE	hydrogenase-1 operon protein HyaE	0	-	-	-	-
1318	SEN1248		1327300	1326704		29	18	2	35	34	3	0.584963	0.0352993	SEN1248	hyaD	hydrogenase 1 maturation protease	0	-	-	-	-
1319	SEN1249		1328028	1327297		24	28	2	41	41	3	0.584963	0.0162758	SEN1249	hyaC	hydrogenase 1 b-type cytochrome subunit	0	-	-	-	-
1320	SEN1250		1329840	1328047		86	92	3	93	92	3	0	0.564378	SEN1250	-	hydrogenase 1 large subunit	-	-	-	-	-
1321	SEN1251		1330955	1329837		30	28	1	17	11	0	-	0.000357923	SEN1251	hyaA	hydrogenase-1 small subunit	Trinitrotoluene degradation	-	-	-	-
1322	SEN1253		1332322	1331870		8	8	1	31	18	3	1.58496	3.899e-09	SEN1253	-	hypothetical protein	-	-	-	-	-
1323	SEN1254		1333047	1332361		12	12	1	19	20	1	0	0.018339	SEN1254	-	hypothetical protein	-	-	-	-	-
1324	SEN1255	1334878	1334831	1333740	1333740	1006	882	55	1140	1197	70	0.347923	0.000124568	SEN1255	ychF	GTP-dependent nucleic acid-binding protein EngD	0	-	-	-	-
1325	SEN1256	1335547	1335532	1334948	1334920	202	212	22	237	233	26	0.241008	0.57905	SEN1256	pth	peptidyl-tRNA hydrolase	0	cytoplasm [GO:0005737]; aminoacyl-tRNA hydrolase activity [GO:0004045]; translation [GO:0006412]	translation [GO:0006412]	aminoacyl-tRNA hydrolase activity [GO:0004045]	cytoplasm [GO:0005737]
1326	SEN1257	1335775	1335808	1336086	1336972	2576	4035	764	2522	1421	460	-0.731939	0.000475407	SEN1257	ychH	hypothetical protein	0	-	-	-	-
1327	SEN1258	1337792	1337792	1336131	1335775	2771	3349	118	2064	1667	73	-0.692818	0.000295421	SEN1258	ychM	sulfate transporter YchM	0	-	-	-	-
1328	SEN1259	1339153	1338888	1337941	1337931	1838	2033	131	2561	2784	185	0.497958	0.613276	SEN1259	prsA	ribose-phosphate pyrophosphokinase	Pentose phosphate pathway, Purine metabolism	-	-	-	-
1329	SEN1260		1340005	1339154	1339154	588	542	42	752	777	58	0.465664	8.79948e-07	SEN1260	ipk	4-diphosphocytidyl-2-C-methyl-D-erythritol kinase	Terpenoid backbone biosynthesis	4-(cytidine 5'-diphospho)-2-C-methyl-D-erythritol kinase activity [GO:0050515]; ATP binding [GO:0005524]; isopentenyl diphosphate biosynthetic process, methylerythritol 4-phosphate pathway [GO:0019288]; terpenoid biosynthetic process [GO:0016114]	isopentenyl diphosphate biosynthetic process, methylerythritol 4-phosphate pathway [GO:0019288]; terpenoid biosynthetic process [GO:0016114]	4-(cytidine 5'-diphospho)-2-C-methyl-D-erythritol kinase activity [GO:0050515]; ATP binding [GO:0005524]	0
1330	SEN1261	1340718	1340625	1340002		312	299	31	205	227	22	-0.494765	2.55031e-06	SEN1261	lolB	outer membrane lipoprotein LolB	0	cell outer membrane [GO:0009279]; protein transporter activity [GO:0008565]	0	protein transporter activity [GO:0008565]	cell outer membrane [GO:0009279]
1331	SEN1262	1340914	1340939	1342195	1342195	863	835	43	863	880	45	0.0655883	0.00263222	SEN1262	hemA	glutamyl-tRNA reductase	Porphyrin and chlorophyll metabolism	glutamyl-tRNA reductase activity [GO:0008883]; NADP binding [GO:0050661]; protoporphyrinogen IX biosynthetic process [GO:0006782]	protoporphyrinogen IX biosynthetic process [GO:0006782]	glutamyl-tRNA reductase activity [GO:0008883]; NADP binding [GO:0050661]	0
1332	SEN1263	1342196	1342236	1343318		494	490	29	492	553	31	0.0962153	0.921747	SEN1263	prfA	peptide chain release factor 1	0	cytoplasm [GO:0005737]; translation release factor activity, codon specific [GO:0016149]	0	translation release factor activity, codon specific [GO:0016149]	cytoplasm [GO:0005737]
1333	SEN1264		1343318	1344151		139	110	9	148	142	11	0.289507	0.248508	SEN1264	hemK	N5-glutamine S-adenosyl-L-methionine-dependent methyltransferase	0	-	-	-	-
1334	SEN1265		1344148	1344537		45	42	7	55	54	9	0.36257	0.237602	SEN1265	sirC	transcriptional regulator	0	-	-	-	-
1335	SEN1266	1344538	1344541	1345350	1345387	306	287	23	410	473	35	0.605721	0.00527979	SEN1266	ychA	transcriptional regulator	0	-	-	-	-
1336	SEN1267	1345388	1345388	1346242	1346248	770	716	56	591	606	46	-0.283793	0.00646748	SEN1267	kdsA	2-dehydro-3-deoxyphosphooctonate aldolase	Lipopolysaccharide biosynthesis	cytoplasm [GO:0005737]; 3-deoxy-8-phosphooctulonate synthase activity [GO:0008676]; keto-3-deoxy-D-manno-octulosonic acid biosynthetic process [GO:0019294]	keto-3-deoxy-D-manno-octulosonic acid biosynthetic process [GO:0019294]	3-deoxy-8-phosphooctulonate synthase activity [GO:0008676]	cytoplasm [GO:0005737]
1337	SEN1268	1347400	1347396	1346296	1346296	279	298	16	278	299	17	0.0874628	0.143049	SEN1268	chaA	calcium/sodium:proton antiporter	0	-	-	-	-
1338	SEN1269	1347657	1347663	1347893	1348324	697	745	201	299	262	79	-1.34727	9.52654e-45	SEN1269	chaB	cation transport regulator	0	-	-	-	-
1339	SEN1270	1348335	1348326	1347973	1347657	211	213	38	327	311	59	0.634716	0.000660571	SEN1270	ychN	hypothetical protein	0	-	-	-	-
1340	SEN1271	1348503	1348503	1349927	1349993	590	651	28	649	613	29	0.0506261	0.895006	SEN1271	ychP	hypothetical protein	0	-	-	-	-
1341	SEN1272		1350578	1349928	1349839	210	203	20	146	147	14	-0.514573	0.00383106	SEN1272	narL	transcriptional regulator NarL	Two-component system	-	-	-	-
1342	SEN1273	1352367	1352367	1350571		259	271	9	317	291	11	0.289507	0.943606	SEN1273	narX	nitrate/nitrite sensor protein NarX	Two-component system	-	-	-	-
1343	SEN1274		1352708	1354105		32	33	1	50	39	2	1	0.0899694	SEN1274	narK	nitrite extrusion protein	0	-	-	-	-
1344	SEN1275		1354493	1358236		258	269	4	278	318	5	0.321928	0.925432	SEN1275	narG	respiratory nitrate reductase 1 subunit alpha	Nitrogen metabolism,Two-component system	-	-	-	-
1345	SEN1276		1358233	1359771		34	43	1	48	76	2	1	0.0101109	SEN1276	narY	respiratory nitrate reductase 1 subunit beta	Nitrogen metabolism	-	-	-	-
1346	SEN1277		1359768	1360478		24	22	2	38	33	3	0.584963	0.0193345	SEN1277	narJ	respiratory nitrate reductase 1 subunit delta	Nitrogen metabolism,Two-component system	-	-	-	-
1347	SEN1278		1360478	1361155		26	37	3	52	50	5	0.736966	0.0069186	SEN1278	narI	respiratory nitrate reductase 1 subunit gamma	Nitrogen metabolism,Two-component system	-	-	-	-
1348	SEN1279	1361451	1361451	1362926	1363214	294	324	13	372	283	14	0.106915	0.378201	SEN1279	-	hypothetical protein	-	-	-	-	-
1349	SEN_t024	1363637			1363556	10	8	7	11	7	7	0	0.995348	SEN_t024	-	Anticodon: GTA	-	-	-	-	-
1350	SEN_t025	1363932			1363851	31	22	21	19	22	16	-0.392317	0.246571	SEN_t025	-	Anticodon: GTA	-	-	-	-	-
1351	SEN1280	1365136	1365115	1364273	1364203	594	659	47	794	754	60	0.352302	1.95004e-05	SEN1280	purU	formyltetrahydrofolate deformylase	Glyoxylate and dicarboxylate metabolism, One carbon pool by folate	-	-	-	-
1352	SEN1281	1366679	1365624	1365166	1365148	144	184	23	260	221	34	0.563901	0.00229181	SEN1281	ychJ	hypothetical protein	0	0	0	0	0
1353	SEN1282	1365407	1365735	1366640	1366640	623	701	47	890	746	59	0.328054	1.05707e-05	SEN1282	ychK	hypothetical protein	0	-	-	-	-
1354	SEN1283	1366641	1366731	1367744	1367762	209	200	13	279	334	19	0.547488	0.000844176	SEN1283	hnr	response regulator of RpoS	0	-	-	-	-
1355	SEN1284	1367910	1367947	1368855	1368855	1636	1708	118	1829	2002	138	0.225881	0.635952	SEN1284	galU	UTP--glucose-1-phosphate uridylyltransferase subunit GalU	Starch and sucrose metabolism,Pentose and glucuronate interconversions,Galactose metabolism,Amino sugar and nucleotide sugar metabolism	-	-	-	-
1356	SEN1285	1369427	1369400	1368987	1368959	14483	13472	2174	15390	17660	2627	0.273064	0.340209	SEN1285	hns	global DNA-binding transcriptional dual regulator H-NS	0	-	-	-	-
1357	predicted RNA_106	1369013			1369420	14878	14684	2333	16212	18101	2766	0.245615	0.430393	predicted RNA	-	antisense: hns	-	-	-	-	-
1358	SEN1286	1370057	1370063	1370680	1370802	496	506	52	646	689	71	0.449307	0.00237885	SEN1286	tdk	thymidine kinase	Pyrimidine metabolism, Drug metabolism - other enzymes	-	-	-	-
1359	SEN1287	1373567	1373555	1370877	1370860	2536	2610	61	2620	2821	66	0.113657	0.591764	SEN1287	adhE	bifunctional acetaldehyde-CoA/alcohol dehydrogenase	Pyruvate metabolism,Butanoate metabolism	-	-	-	-
1360	SEN1288	1374032	1374032	1374679		83	81	8	107	89	9	0.169925	0.113944	SEN1288	ychE	hypothetical protein	0	-	-	-	-
1361	SEN1289	1374985	1375443	1377074	1377079	1006	1125	42	1860	1910	75	0.836501	2.1407e-12	SEN1289	oppA	periplasmic oligopeptide-binding protein OppA	0	-	-	-	-
1362	SEN1290	1377082	1377196	1378116	1378116	136	121	9	272	304	20	1.152	1.57329e-13	SEN1290	oppB	oligopeptide transporter permease	0	-	-	-	-
1363	SEN1291	1378117	1378131	1379039	1379039	131	174	10	369	330	25	1.32193	7.22525e-17	SEN1291	oppC	oligopeptide transport system permease OppC	0	-	-	-	-
1364	SEN1292	1379046	1379051	1380058		303	256	17	592	626	39	1.19794	4.32308e-14	SEN1292	oppD	oligopeptide transporter ATP-binding protein	0	-	-	-	-
1365	SEN1293		1380055	1381059	1381059	408	425	26	730	683	46	0.823122	8.54497e-10	SEN1293	oppF	oligopeptide transport ATP-binding protein OppF	0	-	-	-	-
1366	SEN1294	1381154	1381161	1381943	1382544	189	194	15	324	339	27	0.847997	3.25582e-07	SEN1294	-	ion transport protein	-	-	-	-	-
1367	SEN1295		1383814	1382354		168	186	7	195	181	8	0.192645	0.725456	SEN1295	cls	cardiolipin synthetase	Glycerophospholipid metabolism	integral component of membrane [GO:0016021]; plasma membrane [GO:0005886]; cardiolipin synthase activity [GO:0008808]; cardiolipin biosynthetic process [GO:0032049]	cardiolipin biosynthetic process [GO:0032049]	cardiolipin synthase activity [GO:0008808]	integral component of membrane [GO:0016021]; plasma membrane [GO:0005886]
1368	SEN1296	1384478	1384470	1384174	1383967	437	378	88	921	938	205	1.22005	4.36445e-23	SEN1296	yciI	YciI-like protein	0	-	-	-	-
1369	SEN1297		1384694	1385422		108	107	9	87	105	8	-0.169925	0.624358	SEN1297	tonB	transporter	0	-	-	-	-
1370	SEN1298	1385882	1385882	1385481	1385481	103	109	17	86	102	15	-0.180572	0.590887	SEN1298	yciA	acyl-CoA thioester hydrolase	Biosynthesis of unsaturated fatty acids	-	-	-	-
1371	SEN1299	1386582	1386582	1386043	1386036	293	265	33	422	512	57	0.788496	1.77796e-05	SEN1299	yciB	intracellular septation protein A	0	integral component of plasma membrane [GO:0005887]; barrier septum assembly [GO:0000917]	barrier septum assembly [GO:0000917]	0	integral component of plasma membrane [GO:0005887]
1372	SEN1300	1387382	1387382	1386639	1386584	653	488	49	742	751	65	0.407658	6.18727e-06	SEN1300	yciC	hypothetical protein	0	integral component of membrane [GO:0016021]; plasma membrane [GO:0005886]	0	0	integral component of membrane [GO:0016021]; plasma membrane [GO:0005886]
1373	SEN1301	1387861	1387812	1387408	1387407	182	134	25	222	235	37	0.565597	0.00397893	SEN1301	-	hypothetical protein	-	-	-	-	-
1374	SEN1302	1388142	1388150	1388788	1391172	4397	5229	485	8172	7012	778	0.681785	0.690826	SEN1302	ompW	outer membrane protein W	0	-	-	-	-
1375	SEN1303	1389748	1389748	1388870	1388143	5895	5743	426	1749	1929	137	-1.63668	6.89684e-17	SEN1303	-	hypothetical protein	-	-	-	-	-
1376	SEN1304	1390347	1390274	1389768	1389757	3132	3795	440	713	701	91	-2.27357	2.7289e-63	SEN1304	yciE	hypothetical protein	0	-	-	-	-
1377	SEN1305	1390924	1390851	1390348	1390348	4305	4605	569	891	1096	129	-2.14106	6.69789e-27	SEN1305	yciF	hypothetical protein	0	-	-	-	-
1378	SEN1306	1391172	1391123	1390941	1390930	28206	23023	9012	3859	3682	1352	-2.73675	1.70136e-153	SEN1306	ymdF	hypothetical protein	0	-	-	-	-
1379	SEN1307		1392409	1391603		73	61	5	71	72	5	0	0.665771	SEN1307	trpA	tryptophan synthase subunit alpha	Glycine, serine and threonine metabolism, Phenylalanine, tyrosine and tryptophan biosynthesis, Two-component system	tryptophan synthase activity [GO:0004834]	0	tryptophan synthase activity [GO:0004834]	0
1380	SEN1308		1393602	1392409		124	116	6	118	121	6	0	0.886458	SEN1308	trpB	tryptophan synthase subunit beta	Glycine, serine and threonine metabolism, Phenylalanine, tyrosine and tryptophan biosynthesis, Two-component system	tryptophan synthase activity [GO:0004834]	0	tryptophan synthase activity [GO:0004834]	0
1381	SEN1309		1394970	1393612		71	66	3	110	88	4	0.415037	0.00588043	SEN1309	trpC	bifunctional indole-3-glycerol phosphate synthase/phosphoribosylanthranilate isomerase	0	-	-	-	-
1382	SEN1310		1396569	1394974		22	26	0	44	40	1	-	0.00178986	SEN1310	trpD	bifunctional glutamine amidotransferase/anthranilate phosphoribosyltransferase	0	-	-	-	-
1383	SEN1311		1398131	1396569		16	14	0	24	14	0	-	0.204614	SEN1311	trpE	anthranilate synthase component I	Phenylalanine, tyrosine and tryptophan biosynthesis, Two-component system	-	-	-	-
1384	SEN1312	1398392	1398392	1399273	1399280	334	332	24	429	416	31	0.369234	0.331014	SEN1312	trpH	hypothetical protein	0	-	-	-	-
1385	SEN1313	1399281	1399281	1399901	1399917	412	388	41	366	405	40	-0.0356239	0.0799497	SEN1313	yciO	hypothetical protein	0	-	-	-	-
1386	SEN1314	1399978	1400002	1400877	1400918	325	327	24	325	370	26	0.115477	0.388089	SEN1314	yciL	23S rRNA pseudouridylate synthase B	0	-	-	-	-
1387	SEN1315		1401554	1400964	1398988	199	200	21	237	286	29	0.465664	0.0529239	SEN1315	btuR	cob(I)yrinic acid a,c-diamide adenosyltransferase	Porphyrin and chlorophyll metabolism	-	-	-	-
1388	SEN1316	1402312	1402312	1401551		223	251	20	281	308	25	0.321928	0.276203	SEN1316	yciK	short chain dehydrogenase	0	-	-	-	-
1389	SEN1317	1402550	1402550	1403596	1403892	452	455	27	590	607	37	0.454566	0.0351364	SEN1317	sohB	periplasmic protease	0	-	-	-	-
1390	SEN1318	1403890	1403889	1403638	1403110	361	308	85	501	557	138	0.699134	0.000274361	SEN1318	yciN	hypothetical protein	0	-	-	-	-
1391	SEN1319	1404077	1404292	1406889	1406889	1419	1395	34	1574	1769	42	0.304855	0.390875	SEN1319	topA	DNA topoisomerase I	0	-	-	-	-
1392	SEN1320	1407242	1407300	1408274	1408309	1370	1442	92	1769	1814	120	0.383329	0.863148	SEN1320	cysB	transcriptional regulator CysB	0	-	-	-	-
1393	predicted RNA_107	1408596			1408688	419	473	309	616	546	409	0.404494	0.0468756	predicted RNA	-	-	-	-	-	-	-
1394	predicted RNA_108	1408691			1408585	452	529	295	768	675	442	0.583331	2.12252e-07	predicted RNA	-	antisense: thrL	-	-	-	-	-
1395	SEN1321	1409236	1409251	1411926	1412601	2614	2557	62	2430	2533	60	-0.0473057	0.401751	SEN1321	acnA	aconitate hydratase	Citrate cycle (TCA cycle),Glyoxylate and dicarboxylate metabolism,Reductive carboxylate cycle (CO2 fixation)	-	-	-	-
1396	SEN1322	1412605	1412572	1411982	1409248	751	778	83	1266	1372	146	0.814785	2.62706e-11	SEN1322	ribA	GTP cyclohydrolase II	Riboflavin metabolism	-	-	-	-
1397	SEN1323	1412768	1412768	1413532	1413637	348	374	30	383	339	31	0.0473057	0.15385	SEN1323	pgpB	phosphatidylglycerophosphatase B	Glycerophospholipid metabolism	-	-	-	-
1398	SEN1324	1413648	1413682	1413990	1413990	1013	798	188	1031	1115	228	0.278301	0.000219581	SEN1324	yciS	hypothetical protein	0	-	-	-	-
1399	SEN1325	1414004	1414051	1415166	1415166	788	906	48	826	786	47	-0.0303736	0.013793	SEN1325	yciM	tetratricopeptide repeat protein	0	-	-	-	-
1400	SEN1326	1415280	1415357	1416094		106	86	8	148	128	12	0.584963	0.00395638	SEN1326	pyrF	Orotidine 5'-phosphate decarboxylase	Pyrimidine metabolism	orotidine-5'-phosphate decarboxylase activity [GO:0004590]; 'de novo' pyrimidine nucleobase biosynthetic process [GO:0006207]; 'de novo' UMP biosynthetic process [GO:0044205]	'de novo' pyrimidine nucleobase biosynthetic process [GO:0006207]; 'de novo' UMP biosynthetic process [GO:0044205]	orotidine-5'-phosphate decarboxylase activity [GO:0004590]	0
1401	SEN1327		1416094	1416420		30	19	4	46	32	7	0.807355	0.0145617	SEN1327	yciH	translation initiation factor Sui1	0	-	-	-	-
1402	predicted RNA_109	1416822			1416523	3424	3108	701	2758	2697	597	-0.231684	0.0231646	predicted RNA	-	antisense: thrL	-	-	-	-	-
1403	predicted RNA_110	1416521			1416832	3825	3300	735	2830	2932	606	-0.278426	0.0129177	predicted RNA	-	-	-	-	-	-	-
1404	SEN1328	1418040	1417769	1417017	1417017	406	406	34	486	462	41	0.270089	0.458724	SEN1328	yciT	regulatory protein	0	-	-	-	-
1405	SEN1329		1420139	1418157		157	148	4	220	234	7	0.807355	0.00173544	SEN1329	yciR	RNase II stability modulator	0	-	-	-	-
1406	SEN1330	1422340	1422335	1420401	1420401	530	586	18	701	738	24	0.415037	4.66121e-05	SEN1330	rnb	exoribonuclease II	0	cytoplasm [GO:0005737]; exoribonuclease II activity [GO:0008859]; RNA binding [GO:0003723]; mRNA catabolic process [GO:0006402]	mRNA catabolic process [GO:0006402]	exoribonuclease II activity [GO:0008859]; RNA binding [GO:0003723]	cytoplasm [GO:0005737]
1407	SEN1331		1423557	1422424		28	37	1	55	32	2	1	0.12529	SEN1331	yciW	hypothetical protein	0	-	-	-	-
1408	SEN1332	1424612	1424545	1423757	1423751	2017	1863	158	2006	2309	180	0.188072	0.830601	SEN1332	fabI	enoyl-(acyl carrier protein) reductase	Fatty acid biosynthesis	-	-	-	-
1409	SEN1335		1425150	1426523		17	39	1	25	22	1	0	0.49919	SEN1335	-	hypothetical protein	-	-	-	-	-
1410	SEN1336	1426990	1426990	1427697	1427697	51	65	5	404	404	37	2.88753	3.70918e-183	SEN1336	-	hypothetical protein	-	-	-	-	-
1411	SEN1337	1428520	1428519	1427713	1426979	113	102	8	107	133	9	0.169925	0.31695	SEN1337	sapF	peptide transport system ATP-binding protein SapF	ABC transporters	-	-	-	-
1412	SEN1338		1429513	1428521	1428521	118	105	7	123	160	9	0.36257	0.0683474	SEN1338	sapD	peptide transport system ATP-binding protein SapD	ABC transporters	-	-	-	-
1413	SEN1339		1430403	1429513		106	91	7	122	106	8	0.192645	0.189268	SEN1339	sapC	peptide transport system permease SapC	ABC transporters	-	-	-	-
1414	SEN1340		1431184	1430390		108	88	8	97	122	9	0.169925	0.280264	SEN1340	sapB	peptide transport system permease SapB	ABC transporters	-	-	-	-
1415	SEN1341	1433001	1433001	1431352	1431257	313	318	12	294	337	12	0	0.127656	SEN1341	sapA	peptide transport periplasmic protein SapA	ABC transporters	-	-	-	-
1416	SEN1342		1434093	1433113		50	58	3	75	49	4	0.415037	0.434957	SEN1342	pspF	phage shock protein operon transcriptional activator	0	-	-	-	-
1417	SEN1343	1434264	1434264	1434926	1434926	854	836	82	259	303	27	-1.60266	2.12063e-68	SEN1343	pspA	phage shock protein PspA	0	-	-	-	-
1418	SEN1344	1434983	1434986	1435210		115	177	42	55	62	17	-1.30485	3.87968e-13	SEN1344	pspB	phage shock protein B	0	-	-	-	-
1419	SEN1345		1435210	1435569	1435581	190	207	35	80	112	17	-1.04182	1.31437e-08	SEN1345	pspC	DNA-binding transcriptional activator PspC	0	-	-	-	-
1420	SEN1346	1435583	1435592	1435810	1435817	98	65	24	41	57	14	-0.777608	0.00184269	SEN1346	pspD	peripheral inner membrane phage-shock protein	0	-	-	-	-
1421	SEN1347	1435879	1435886	1436200	1436263	334	535	89	911	663	163	0.872995	1.07518e-13	SEN1347	pspE	thiosulfate:cyanide sulfurtransferase	0	-	-	-	-
1422	SEN1348	1436328	1436343	1437746		313	299	14	528	610	26	0.893085	6.53356e-08	SEN1348	ycjX	ATP-binding protein	0	-	-	-	-
1423	SEN1349		1437743	1438804	1438828	154	151	9	551	546	33	1.87447	4.11727e-63	SEN1349	ycjF	hypothetical protein	0	integral component of membrane [GO:0016021]; plasma membrane [GO:0005886]	0	0	integral component of membrane [GO:0016021]; plasma membrane [GO:0005886]
1424	SEN1350	1438947	1438952	1440493	1441106	2377	2305	97	2363	2639	106	0.128008	0.870227	SEN1350	tyrR	DNA-binding transcriptional regulator TyrR	0	-	-	-	-
1425	SEN1351	1441105	1441089	1440583	1438946	2526	2575	324	2947	3368	409	0.336107	0.961563	SEN1351	tpx	thiol peroxidase	0	-	-	-	-
1426	SEN1352	1441205	1441205	1442170	1442385	324	366	23	259	232	16	-0.523562	7.41566e-07	SEN1352	ycjG	mandelate racemase/muconate lactonizing enzyme family protein	0	-	-	-	-
1427	SEN1353	1442873	1442873	1442145	1441957	238	317	24	227	235	20	-0.263034	0.00230332	SEN1353	ycjI	murein peptide amidase A	0	-	-	-	-
1428	SEN1354	1443058	1443063	1444676	1444922	542	557	21	916	924	37	0.817136	4.77299e-12	SEN1354	mppA	periplasmic murein peptide-binding protein MppA	0	-	-	-	-
1429	SEN1355	1445702	1445702	1444773	1443490	120	136	8	184	171	12	0.584963	0.0145885	SEN1355	-	oxidoreductase	-	-	-	-	-
1430	SEN1356		1445821	1446726		89	72	5	68	61	4	-0.321928	0.198355	SEN1356	-	transcriptional regulator	-	-	-	-	-
1431	SEN1357	1446992	1447002	1447871	1447873	338	360	25	316	401	27	0.111031	0.226241	SEN1357	-	oxidoreductase	-	-	-	-	-
1432	SEN1358		1448675	1447962		48	47	4	34	43	3	-0.415037	0.236841	SEN1358	-	oxidoreductase	-	-	-	-	-
1433	SEN1359		1448753	1449343		18	19	2	26	23	2	0	0.179201	SEN1359	-	transcriptional regulator	-	-	-	-	-
1434	SEN1360	1449472	1449472	1449708	1451000	84	102	25	177	161	46	0.879706	1.26275e-06	SEN1360	-	lipoprotein	-	-	-	-	-
1435	SEN1360A	1451034	1451034	1449922	1449571	5559	6146	338	8345	9124	516	0.610348	0.555184	SEN1360A	-	hypothetical protein	-	-	-	-	-
1436	SEN1361		1452280	1451423		7	11	0	7	7	0	-	0.402821	SEN1361	-	transcriptional regulator	-	-	-	-	-
1437	SEN1362		1452574	1453419		7	11	0	2	3	0	-	8.03175e-06	SEN1362	-	lipoprotein	-	-	-	-	-
1438	SEN1363		1453494	1455476		20	17	0	23	18	0	-	0.536266	SEN1363	-	invasin-like protein	-	-	-	-	-
1439	SEN1364		1455503	1456327		6	6	0	9	5	0	-	0.765526	SEN1364	-	hypothetical protein	-	-	-	-	-
1440	SEN1365		1456426	1456983		24	22	2	17	20	2	0	0.338545	SEN1365	-	thiol peroxidase	-	-	-	-	-
1441	SEN1365A		1457455	1457090	1457090	45	83	11	45	62	9	-0.289507	0.324136	SEN1365A	-	hypothetical protein	-	-	-	-	-
1442	SEN1366	1458142	1458142	1457456		317	365	32	122	100	10	-1.67807	2.10779e-31	SEN1366	-	hypothetical protein	-	-	-	-	-
1443	SEN1367	1458186	1458186	1458788	1458822	110	111	11	136	103	13	0.241008	0.42624	SEN1367	-	hypothetical protein	-	-	-	-	-
1444	SEN1368	1459930	1459901	1458870	1458870	353	406	23	399	380	24	0.0614005	0.25575	SEN1368	ynaI	hypothetical protein	0	-	-	-	-
1445	SEN1369	1460125	1460140	1460394	1462346	1722	1667	428	2366	2023	564	0.398084	0.879345	SEN1369	ynaJ	hypothetical protein	0	-	-	-	-
1446	SEN1370	1461396	1461396	1460449	1460123	15289	15247	1037	15407	15940	1086	0.0666082	0.0778811	SEN1370	ydaA	universal stress protein UspE	0	-	-	-	-
1447	predicted RNA_111	1461407			1461397	51	64	340	77	69	437	0.362099	0.148861	predicted RNA	-	antisense: thrL	-	-	-	-	-
1448	SEN1371	1462338	1462299	1461547	1461513	3964	3901	336	5614	5842	499	0.570579	0.522581	SEN1371	fnr	fumarate/nitrate reduction transcriptional regulator	0	-	-	-	-
1449	SEN1372	1463055	1463009	1462494	1462494	413	398	50	410	368	49	-0.0291463	0.0791949	SEN1372	ogt	O-6-alkylguanine-DNA:cysteine-protein methyltransferase	0	-	-	-	-
1450	SEN1373	1463267	1463267	1463830	1463830	302	318	35	278	295	33	-0.0848889	0.0187806	SEN1373	ydaL	hypothetical protein	0	-	-	-	-
1451	SEN1374	1464241	1464241	1465395		146	195	9	47	53	2	-2.16993	2.26944e-27	SEN1374	-	chemo-receptor protein	-	-	-	-	-
1452	SEN1375	1465541	1465541	1466524	1466532	156	167	10	235	223	15	0.584963	0.00642843	SEN1375	zntB	zinc transporter	0	integral component of membrane [GO:0016021]; plasma membrane [GO:0005886]; zinc ion transmembrane transporter activity [GO:0005385]	0	zinc ion transmembrane transporter activity [GO:0005385]	integral component of membrane [GO:0016021]; plasma membrane [GO:0005886]
1453	SEN1376		1467011	1468384		195	170	8	171	191	8	0	0.850068	SEN1376	dbpA	ATP-dependent RNA helicase DbpA	0	-	-	-	-
1454	SEN1377	1469363	1469363	1468428	1468428	130	146	9	192	185	13	0.530515	0.0195103	SEN1377	ydaO	C32 tRNA thiolase	0	cytoplasm [GO:0005737]; ATP binding [GO:0005524]; tRNA processing [GO:0008033]	tRNA processing [GO:0008033]	ATP binding [GO:0005524]	cytoplasm [GO:0005737]
1455	SEN1379		1470303	1469680		16	15	1	16	13	1	0	0.853543	SEN1379	-	phage encoded exodeoxyribonuclease	-	-	-	-	-
1456	SEN1380		1470642	1470325		3	0	0	0	2	0	-	0.247361	SEN1380	-	hypothetical protein	-	-	-	-	-
1457	SEN1381		1470948	1470727		0	3	0	1	0	0	-	0.0127778	SEN1381	-	FtsZ inhibitor protein	-	-	-	-	-
1458	SEN1382	1471371	1471371	1471907	1471917	208	235	26	158	192	21	-0.308122	0.0169797	SEN1382	-	phage membrane protein	-	-	-	-	-
1459	SEN1383	1473022	1473022	1472555	1472555	158	199	24	292	281	40	0.736966	3.65097e-05	SEN1383	-	hypothetical protein	-	-	-	-	-
1460	SEN1384		1473295	1473624		9	15	2	35	30	6	1.58496	2.10308e-08	SEN1384	-	phage encoded DNA-binding protein	-	-	-	-	-
1461	SEN1385		1474340	1473786	1473723	489	507	57	930	935	110	0.94847	2.12495e-15	SEN1385	-	phage membrane protein	-	-	-	-	-
1462	SEN1386	1475269	1475269	1474337		170	200	12	280	326	21	0.807355	1.26452e-05	SEN1386	-	hypothetical protein	-	-	-	-	-
1463	SEN1387	1475530	1475639	1475851	1475920	60671	42888	15645	119794	139726	40105	1.35808	0.0116171	SEN1387	-	regulator of hokC	-	-	-	-	-
1464	SEN1388	1476070	1476127	1476312	1476312	11	15	4	36	38	13	1.70044	2.7432e-09	SEN1388	-	hypothetical protein	-	-	-	-	-
1465	SEN1389		1476375	1476974		13	14	1	14	13	1	0	0.979457	SEN1389	-	hypothetical protein	-	-	-	-	-
1466	SEN1390		1476974	1477264		2	2	0	3	1	0	-	0.729697	SEN1390	-	bacteriophage protein	-	-	-	-	-
1467	SEN1391		1477141	1477797		4	7	0	5	6	0	-	0.850129	SEN1391	-	hypothetical protein	-	-	-	-	-
1468	predicted RNA_112	1478152			1478264	483	400	251	742	823	455	0.858179	6.31231e-13	predicted RNA	-	-	-	-	-	-	-
1469	predicted RNA_113	1478954			1479114	2594	2386	996	2248	2176	902	-0.143018	0.372851	predicted RNA	-	-	-	-	-	-	-
1470	predicted RNA_114	1475912			1475535	85412	63731	12698	191479	210769	34998	1.46267	0.0681319	predicted RNA	-	antisense: thrL	-	-	-	-	-
1471	predicted RNA_115	1478266			1478151	499	391	247	756	858	458	0.890837	8.45742e-14	predicted RNA	-	antisense: thrL	-	-	-	-	-
1472	predicted RNA_116	1479114			1478954	2658	2269	985	2211	2201	900	-0.130199	0.406205	predicted RNA	-	antisense: thrL	-	-	-	-	-
1473	SEN1392	1479296	1479296	1479544	1479544	71	51	15	59	64	16	0.0931094	0.935686	SEN1392	-	hypothetical protein	-	-	-	-	-
1474	SEN1393		1479968	1480363		0	0	0	3	3	0	-	1.77799e-05	SEN1393	-	bacteriophage protein	-	-	-	-	-
1475	SEN1394		1480457	1480744		5	11	1	14	14	3	1.58496	0.0279564	SEN1394	-	prophage membrane protein	-	-	-	-	-
1476	SEN1395		1480741	1481286		0	1	0	0	0	0	-	1	SEN1395	-	hypothetical protein	-	-	-	-	-
1477	SEN1396		1481283	1481492		0	0	0	1	0	0	-	1	SEN1396	-	phage encoded exported protein	-	-	-	-	-
1478	SEN1399	1482107	1482132	1482470	1482963	184	192	35	352	362	69	0.979241	3.53716e-10	SEN1399	-	multi-drug transporter	-	-	-	-	-
1479	SEN1400	1482963	1482954	1482520	1482225	13061	12788	1914	17341	18957	2744	0.51969	0.929029	SEN1400	ynaF	hypothetical protein	0	-	-	-	-
1480	SEN1401	1487004	1486960	1483436	1483436	951	1001	17	870	908	16	-0.0874628	0.0268094	SEN1401	nifJ	pyruvate-flavodoxin oxidoreductase	0	-	-	-	-
1481	SEN1402	1487320	1487320	1487021	1487021	100	83	19	97	87	20	0.0740006	0.727173	SEN1402	-	hypothetical protein	-	-	-	-	-
1482	SEN1403	1487227	1487347	1487502	1487945	282	245	108	237	220	96	-0.169925	0.0136739	SEN1403	-	hypothetical protein	-	-	-	-	-
1483	SEN1404	1487961	1487956	1487546	1487403	890	889	139	1082	974	164	0.238611	0.000315306	SEN1404	hslJ	heat-inducible protein	0	-	-	-	-
1484	SEN1405	1489738	1489056	1488067	1488062	547	499	34	753	793	51	0.584963	1.39216e-08	SEN1405	ldhA	D-lactate dehydrogenase	Pyruvate metabolism	-	-	-	-
1485	SEN1406	1488018	1489296	1491932		374	429	9	730	596	16	0.830075	1.0022e-06	SEN1406	ydbH	hypothetical protein	0	-	-	-	-
1486	SEN1407		1491932	1492123	1492124	21	26	7	58	47	18	1.36257	8.2161e-07	SEN1407	ynbE	lipoprotein	0	-	-	-	-
1487	SEN1408	1492131	1492131	1492454	1492467	84	90	17	78	86	16	-0.0874628	0.876659	SEN1408	ydbL	hypothetical protein	0	-	-	-	-
1488	SEN1409	1492597	1492597	1493046	1493046	174	190	26	256	221	34	0.387023	0.0402821	SEN1409	-	hypothetical protein	-	-	-	-	-
1489	SEN1410	1493648	1493648	1493043	1491573	93	81	9	110	109	11	0.289507	0.0510965	SEN1410	-	azoreductase	-	-	-	-	-
1490	SEN1411	1493842	1493849	1497751	1497751	1074	1148	18	1434	1581	25	0.473931	0.000143	SEN1411	hrpA	ATP-dependent RNA helicase HrpA	0	-	-	-	-
1491	SEN1412	1497752	1497815	1498615	1498653	463	484	38	651	584	50	0.395929	0.038696	SEN1412	ydcF	hypothetical protein	0	-	-	-	-
1492	SEN1413	1498708	1498732	1499262	1499331	197	211	24	263	272	33	0.459432	0.0553464	SEN1413	cybB	cytochrome b561	0	-	-	-	-
1493	SEN1414	1500195	1500195	1499533	1499384	162	187	16	202	190	19	0.247928	0.442757	SEN1414	-	hypothetical protein	-	-	-	-	-
1494	SEN1417		1503025	1502345		5	19	1	16	8	1	0	0.912841	SEN1417	-	amino acid ABC transporter	-	-	-	-	-
1495	SEN1418		1503753	1503022		18	20	1	25	32	2	1	0.0362625	SEN1418	-	ABC transporter ATP-binding protein	-	-	-	-	-
1496	SEN1419		1504425	1503778		23	31	2	28	27	2	0	0.81148	SEN1419	-	amino acid ABC transporter permease	-	-	-	-	-
1497	SEN1420	1505193	1505193	1504432	1504426	136	105	10	113	121	10	0	0.992369	SEN1420	-	amino acid-binding protein	-	-	-	-	-
1498	SEN1421		1506101	1506445		14	4	1	9	2	1	0	0.0713364	SEN1421	-	hypothetical protein	-	-	-	-	-
1499	SEN1422		1507792	1506566		28	28	1	5	8	0	-	6.95644e-19	SEN1422	sseJ	translocated effector protein SseJ	0	-	-	-	-
1500	SEN1423		1508218	1508934		23	35	2	3	3	0	-	6.79682e-73	SEN1423	-	hypothetical protein	-	-	-	-	-
1501	SEN1423A	1509574	1509464	1509063	1509034	537	583	89	60	81	11	-3.0163	4.22967e-302	SEN1423A	-	hypothetical protein	-	-	-	-	-
1502	SEN1424		1509987	1510262		19	13	3	21	14	4	0.415037	0.794388	SEN1424	-	hypothetical protein	-	-	-	-	-
1503	SEN1425		1510294	1511412		34	55	2	45	39	2	0	0.731009	SEN1425	-	alcohol dehydrogenase class III	-	-	-	-	-
1504	SEN1426		1511581	1513206		2024	1992	79	163	148	6	-3.71882	0	SEN1426	trg	methyl-accepting chemotaxis protein III	Bacterial chemotaxis, Two-component system	-	-	-	-
1505	SEN1427	1514190	1514190	1513267	1513147	481	412	31	274	283	19	-0.706269	4.026e-11	SEN1427	ydcI	LysR family transcriptional regulatory protein	0	-	-	-	-
1506	SEN1428	1514480	1514483	1515826	1515874	1103	1073	52	1519	1654	77	0.566347	5.13148e-06	SEN1428	-	hypothetical protein	-	-	-	-	-
1507	SEN1429	1515875	1515875	1517383	1517383	401	344	15	497	506	21	0.485427	0.0351353	SEN1429	-	esterase	-	-	-	-	-
1508	SEN1430	1517384	1517603	1519258	1519258	340	315	12	384	387	15	0.321928	0.922428	SEN1430	ydcG	glucan biosynthesis protein D	0	periplasmic space [GO:0042597]; carbohydrate binding [GO:0030246]; catalytic activity [GO:0003824]; glucan biosynthetic process [GO:0009250]	glucan biosynthetic process [GO:0009250]	carbohydrate binding [GO:0030246]; catalytic activity [GO:0003824]	periplasmic space [GO:0042597]
1509	SEN1431		1519454	1520029		2	1	0	13	13	1	-	4.86718e-20	SEN1431	yceI	hypothetical protein	0	-	-	-	-
1510	SEN1432	1520937	1520926	1520207	1520207	771	893	74	842	968	82	0.148099	0.000794684	SEN1432	-	GntR family transcriptional regulator	-	-	-	-	-
1511	SEN1433		1522060	1521017		18	13	0	9	20	0	-	0.856905	SEN1433	-	L-idonate 5-dehydrogenase	-	-	-	-	-
1512	SEN1434		1523486	1522077		5	7	0	10	7	0	-	0.357619	SEN1434	-	hexonate sugar transport protein	-	-	-	-	-
1513	SEN1435		1524289	1523522		25	26	2	29	35	2	0	0.212659	SEN1435	-	hexonate dehydrogenase	-	-	-	-	-
1514	SEN1436		1524621	1525880		20	19	1	24	18	1	0	0.674375	SEN1436	-	dehydratase	-	gluconate dehydratase activity [GO:0047929]; magnesium ion binding [GO:0000287]; carbohydrate catabolic process [GO:0016052]; cellular amino acid catabolic process [GO:0009063]	carbohydrate catabolic process [GO:0016052]; cellular amino acid catabolic process [GO:0009063]	gluconate dehydratase activity [GO:0047929]; magnesium ion binding [GO:0000287]	0
1515	SEN1437		1526458	1526021	1525971	65	79	10	88	85	13	0.378512	0.142847	SEN1437	-	aminoglycoside 6'-N-acetyltransferase	-	-	-	-	-
1516	SEN1438	1527249	1527249	1526458		108	87	7	146	115	10	0.514573	0.0172585	SEN1438	-	regulatory protein	-	-	-	-	-
1517	SEN1439		1527897	1527265		38	52	4	59	61	6	0.584963	0.111513	SEN1439	-	epimerase	-	-	-	-	-
1518	SEN1440	1528355	1528346	1527909	1527909	100	105	15	149	129	20	0.415037	0.0139438	SEN1440	-	phosphotransferase enzyme	-	-	-	-	-
1519	SEN1441		1529284	1528478		60	69	5	98	79	7	0.485427	0.0223314	SEN1441	-	hypothetical protein	-	-	-	-	-
1520	SEN1442		1530611	1529298		77	95	4	141	140	7	0.807355	8.40033e-05	SEN1442	-	phosphotransferase enzyme	-	-	-	-	-
1521	SEN1443		1530903	1530622	1530620	39	53	10	106	79	21	1.07039	2.6706e-06	SEN1443	-	phosphotransferase enzyme	-	-	-	-	-
1522	SEN1444		1532018	1530900		75	85	4	169	117	8	1	2.63615e-06	SEN1444	-	hypothetical protein	-	-	-	-	-
1523	SEN1445	1532212	1532235	1532774	1532774	112	155	16	118	99	13	-0.29956	0.219649	SEN1445	rimL	ribosomal-protein-L7/L12-serine acetyltransferase	0	-	-	-	-
1524	SEN1446		1533751	1532771		108	119	7	129	120	8	0.192645	0.394638	SEN1446	ydcK	transferase	0	-	-	-	-
1525	SEN1447	1533858	1533858	1534871		139	126	8	213	218	13	0.70044	0.000138776	SEN1447	tehA	potassium-tellurite ethidium and proflavin transporter	0	-	-	-	-
1526	SEN1448		1534858	1535454	1535454	388	383	41	689	718	77	0.909235	2.308e-11	SEN1448	tehB	tellurite resistance protein TehB	0	-	-	-	-
1527	SEN1449	1535455	1535610	1536278	1536278	329	320	31	341	367	34	0.133267	0.534456	SEN1449	-	lipoprotein	-	-	-	-	-
1528	SEN1450		1537510	1536332		30	21	1	35	38	2	1	0.0533478	SEN1450	-	benzoate membrane transport protein	-	-	-	-	-
1529	SEN1451		1537603	1538139		44	48	5	33	41	4	-0.321928	0.251933	SEN1451	ydcN	DNA-binding protein	0	-	-	-	-
1530	SEN1452		1538218	1540182		200	217	6	291	266	9	0.584963	0.0367946	SEN1452	ydcP	peptidase	Epithelial cell signaling in Helicobacter pylori infection	-	-	-	-
1531	SEN1453		1540413	1540183	1540183	22	49	10	51	25	10	0	0.726958	SEN1453	yncJ	hypothetical protein	0	-	-	-	-
1532	SEN1454		1541637	1540687		30	34	2	17	30	1	-1	0.169634	SEN1454	sifB	secreted effector protein	0	-	-	-	-
1533	SEN1455		1542174	1542572		50	59	8	26	25	4	-1	2.8575e-05	SEN1455	ugtL	hypothetical protein	0	-	-	-	-
1534	SEN1456	1543077	1543094	1543864	1543864	253	225	20	178	196	16	-0.321928	0.00494489	SEN1456	pdgL	D-alanyl-D-alanine dipeptidase	0	-	-	-	-
1535	SEN1457	1544000	1544000	1545424	1545424	306	322	14	312	334	14	0	0.213455	SEN1457	ydcR	regulatory protein	0	-	-	-	-
1536	SEN1458	1545539	1545539	1546984	1546984	283	308	13	370	357	16	0.29956	0.533217	SEN1458	ydcW	gamma-aminobutyraldehyde dehydrogenase	Arginine and proline metabolism,beta-Alanine metabolism	-	-	-	-
1537	SEN1459	1546985	1547293	1547556	1547735	163	163	39	169	185	44	0.174029	0.55517	SEN1459	ydcX	hypothetical protein	0	-	-	-	-
1538	SEN1460		1549745	1547601		264	293	8	238	171	6	-0.415037	6.57261e-05	SEN1460	srfC	virulence effector protein	0	-	-	-	-
1539	SEN1461		1552723	1549742		289	265	5	166	129	3	-0.736966	4.69572e-10	SEN1461	srfB	virulence effector protein	0	-	-	-	-
1540	SEN1462		1554053	1552728		78	82	3	86	62	3	0	0.671616	SEN1462	srfA	virulence effector protein	0	-	-	-	-
1541	SEN1463	1554274	1554277	1554510	1554638	244	209	62	466	437	126	1.02308	3.25986e-12	SEN1463	ydcY	hypothetical protein	0	-	-	-	-
1542	SEN1464		1554964	1554515	1554270	127	121	17	184	185	27	0.667425	0.0021945	SEN1464	ydcZ	hypothetical protein	0	-	-	-	-
1543	SEN1465	1555479	1555479	1554964		142	147	18	153	148	19	0.0780025	0.723308	SEN1465	yncA	acetyltransferase	Phosphonate and phosphinate metabolism	-	-	-	-
1544	SEN1466	1555658	1555658	1556728	1556728	431	521	28	387	333	22	-0.347923	2.53896e-05	SEN1466	yncB	NADP-dependent oxidoreductase	0	-	-	-	-
1545	SEN1467		1557062	1557727	1557727	181	222	19	88	55	7	-1.44057	2.59231e-21	SEN1467	yncC	DNA-binding transcriptional regulator	0	-	-	-	-
1546	SEN1468		1559888	1557783		178	220	6	162	125	4	-0.584963	0.00839322	SEN1468	yncD	TonB-dependent receptor YncD	0	-	-	-	-
1547	SEN1469	1560152	1560152	1561213	1561237	407	381	23	620	625	38	0.724366	0.000109211	SEN1469	-	ATP-binding protein	-	-	-	-	-
1548	SEN1470		1561358	1561579		4	10	2	8	8	2	0	0.795391	SEN1470	-	lipoprotein	-	-	-	-	-
1549	SEN1471		1563149	1561656		69	55	2	64	68	2	0	0.702548	SEN1471	ansP	L-asparagine permease	0	-	-	-	-
1550	SEN1472	1563626	1563662	1564294	1564294	6291	6790	665	8402	8953	901	0.438173	0.91227	SEN1472	-	hypothetical protein	-	-	-	-	-
1551	SEN1473	1564295	1564577	1565422	1565444	540	583	42	370	401	29	-0.534336	9.78177e-08	SEN1473	nhoA	N-hydroxyarylamine O-acetyltransferase	0	-	-	-	-
1552	SEN1474	1566351	1566351	1565458	1563626	257	279	19	221	230	16	-0.247928	0.00499602	SEN1474	yddE	hypothetical protein	0	-	-	-	-
1553	SEN1475		1567137	1566457		79	93	8	62	51	5	-0.678072	0.00804517	SEN1475	narV	respiratory nitrate reductase 2 subunit gamma	Nitrogen metabolism	-	-	-	-
1554	SEN1476		1567829	1567134		35	44	3	34	38	3	0	0.601184	SEN1476	narW	respiratory nitrate reductase 2 subunit delta	Nitrogen metabolism	-	-	-	-
1555	SEN1477		1569373	1567829		46	56	2	31	53	1	-1	0.271862	SEN1477	narY	respiratory nitrate reductase 2 subunit beta	Nitrogen metabolism	-	-	-	-
1556	SEN1478		1573110	1569370		98	114	1	93	79	1	0	0.224459	SEN1478	narZ	respiratory nitrate reductase 2 subunit alpha	Nitrogen metabolism	-	-	-	-
1557	SEN1479		1574590	1573202		79	88	3	193	144	7	1.22239	5.4882e-09	SEN1479	narU	nitrite extrusion protein	0	-	-	-	-
1558	SEN1480	1575383	1575383	1574805	1574805	232	226	25	193	182	21	-0.251539	0.0210901	SEN1480	-	regulatory protein	-	-	-	-	-
1559	SEN1481	1575501	1575501	1576988		257	247	10	153	185	7	-0.514573	4.48928e-05	SEN1481	smvA	methyl viologen resistance protein SmvA	0	-	-	-	-
1560	SEN1482	1577536	1577453	1577013	1577013	107	131	17	148	152	22	0.371969	0.0838675	SEN1482	-	hypothetical protein	-	-	-	-	-
1561	predicted RNA_117	1577521			1578681	54851	59970	3186	102505	109339	5998	0.912735	0.0581178	predicted RNA	-	antisense: nmpC	-	-	-	-	-
1562	SEN1483	1578699	1578625	1577537	1577537	56075	60715	3455	103949	112245	6527	0.917734	0.0559911	SEN1483	nmpC	outer membrane porin protein OmpD	0	-	-	-	-
1563	SEN1484		1579972	1579148		45	52	3	65	63	5	0.736966	0.12246	SEN1484	yddG	hypothetical protein	0	-	-	-	-
1564	SEN1485	1580307	1580307	1583354	1583354	495	501	10	673	670	14	0.485427	0.00108618	SEN1485	fdnG	anaerobic formate dehydrogenase major subunit	0	-	-	-	-
1565	SEN1486	1583368	1583368	1584252		208	192	14	173	207	14	0	0.432895	SEN1486	fdnH	formate dehydrogenase-N beta subunit	Glyoxylate and dicarboxylate metabolism, Methane metabolism, Two-component system	-	-	-	-
1566	SEN1487		1584245	1584901	1584901	333	297	30	309	388	35	0.222392	0.615832	SEN1487	fdnI	formate dehydrogenase-N subunit gamma	Glyoxylate and dicarboxylate metabolism, Methane metabolism, Two-component system	-	-	-	-
1567	SEN1488	1586044	1585921	1584992	1584981	2517	2535	175	896	1054	69	-1.34269	2.74166e-07	SEN1488	adhP	alcohol dehydrogenase	0	-	-	-	-
1568	SEN1489	1587999	1587981	1586284	1586284	591	623	23	541	659	23	0	0.524454	SEN1489	sfcA	malate dehydrogenase	Pyruvate metabolism, Two-component system	malate dehydrogenase (decarboxylating) (NAD+) activity [GO:0004471]; metal ion binding [GO:0046872]; NAD binding [GO:0051287]; oxaloacetate decarboxylase activity [GO:0008948]; malate metabolic process [GO:0006108]	malate metabolic process [GO:0006108]	malate dehydrogenase (decarboxylating) (NAD+) activity [GO:0004471]; metal ion binding [GO:0046872]; NAD binding [GO:0051287]; oxaloacetate decarboxylase activity [GO:0008948]	0
1569	SEN1490	1588355	1588301	1588158	1588126	4384	5867	2295	8175	6429	3319	0.532254	0.94918	SEN1490	rpsV	30S ribosomal subunit S22	Ribosome	-	-	-	-
1570	predicted RNA_118	1588143			1588505	7742	10031	1578	13584	10839	2202	0.480717	0.990027	predicted RNA	-	antisense: rpsV yddX	-	-	-	-	-
1571	SEN1491	1588647	1588611	1588396	1588360	1374	1278	395	1197	1361	389	-0.0220825	0.270053	SEN1491	yddX	biofilm-dependent modulation protein	0	-	-	-	-
1572	SEN1492	1589112	1589124	1589555	1589669	4917	4213	680	3172	3736	526	-0.370472	0.00214821	SEN1492	osmC	osmotically inducible protein C	0	-	-	-	-
1573	predicted RNA_119	1589572			1589167	4918	4274	729	3348	3458	550	-0.406487	0.0017103	predicted RNA	-	antisense: thrL	-	-	-	-	-
1574	SEN1493	1589902	1589905	1590234	1590234	222	244	45	86	68	15	-1.58496	1.61713e-26	SEN1493	hdeB	acid-resistance protein	0	-	-	-	-
1575	SEN1494		1590377	1591162		93	99	7	54	70	5	-0.485427	0.00451639	SEN1494	-	exported protein	-	-	-	-	-
1576	SEN1495		1591291	1593075		202	211	7	106	124	4	-0.807355	4.35163e-06	SEN1495	-	hydrolase	-	-	-	-	-
1577	SEN1496		1593072	1595600		429	468	11	238	295	6	-0.874469	6.76537e-13	SEN1496	-	hydrolase	-	-	-	-	-
1578	SEN1497	1595657	1595657	1597732	1597750	855	904	27	636	540	18	-0.584963	2.15609e-06	SEN1497	glgX	glycogen debranching protein	0	-	-	-	-
1579	SEN1498		1599047	1597845		96	113	5	103	113	5	0	0.590732	SEN1498	-	aminotransferase	-	-	-	-	-
1580	SEN1499		1600511	1599060		143	175	7	222	159	8	0.192645	0.18701	SEN1499	-	Na+/H+ antiporter	-	-	-	-	-
1581	SEN1500	1601669	1601662	1600655	1600655	387	349	23	511	530	33	0.520832	0.00928925	SEN1500	-	LacI family transcriptional regulator	-	-	-	-	-
1582	SEN1501		1602795	1602463		18	24	4	42	31	7	0.807355	0.00382635	SEN1501	-	hypothetical protein	-	-	-	-	-
1583	SEN1504	1604420	1604420	1603347	1603347	380	382	22	252	297	16	-0.459432	8.62808e-07	SEN1504	-	isomerase	-	-	-	-	-
1584	SEN1505	1605101	1605101	1604613	1604613	90	89	11	115	153	18	0.710493	0.00135118	SEN1505	-	regulatory protein	-	-	-	-	-
1585	SEN1506		1605146	1606654		9	6	0	7	10	0	-	0.722304	SEN1506	-	hypothetical protein	-	-	-	-	-
1586	SEN1507		1606644	1607885		34	22	1	24	21	1	0	0.3847	SEN1507	-	multidrug efflux protein	-	-	-	-	-
1587	SEN1508		1607955	1609511		70	67	2	49	70	2	0	0.400854	SEN1508	pqaA	hypothetical protein	0	-	-	-	-
1588	SEN1509		1609688	1610974		14	9	0	8	6	0	-	0.0519911	SEN1509	-	membrane transport protein	-	-	-	-	-
1589	SEN1510		1610949	1611974		61	72	4	69	85	4	0	0.324881	SEN1510	-	alcohol dehydrogenase	-	-	-	-	-
1590	SEN1511	1612824	1612824	1612033	1611905	582	570	46	677	832	62	0.430634	5.02095e-06	SEN1511	-	regulatory protein	-	-	-	-	-
1591	SEN1512	1613961	1613961	1612870	1612870	255	269	15	331	370	21	0.485427	0.0888989	SEN1512	-	secreted hydrolase	-	-	-	-	-
1592	SEN1513	1614389	1614389	1615492	1615492	200	244	12	301	344	19	0.662965	0.00339334	SEN1513	-	uptake hydrogenase small subunit	-	-	-	-	-
1593	SEN1514	1615495	1615495	1617297		334	360	12	657	750	25	1.05889	2.61631e-14	SEN1514	-	uptake hydrogenase-1 large subunit	-	-	-	-	-
1594	SEN1515		1617248	1617991	1617996	453	467	39	675	766	63	0.691878	1.67985e-08	SEN1515	-	Ni/Fe-hydrogenase 1 b-type cytochrome subunit	-	-	-	-	-
1595	SEN1516	1617997	1617997	1618605		375	368	39	455	462	49	0.329308	0.28574	SEN1516	-	hydrogenase 1 maturation protease	-	-	-	-	-
1596	SEN1517		1618605	1618904		91	80	18	120	121	26	0.530515	0.00553735	SEN1517	hypC	hydrogenase isoenzymes formation protein	0	-	-	-	-
1597	SEN1518		1618901	1619311	1619311	106	114	17	124	147	21	0.304855	0.104315	SEN1518	-	hydrogenase-1 operon protein	-	-	-	-	-
1598	SEN1519	1619312	1619329	1620390		235	266	15	340	364	21	0.485427	0.0189441	SEN1519	-	hydrogenase-1 operon protein	-	-	-	-	-
1599	SEN1520		1620378	1621265		83	100	6	109	107	7	0.222392	0.142736	SEN1520	-	ATP/GTP-binding protein	-	-	-	-	-
1600	SEN1521	1621278	1621278	1621619	1621622	41	45	8	70	60	12	0.584963	0.0215905	SEN1521	hypA	hydrogenase nickel incorporation protein HypA	0	-	-	-	-
1601	SEN1522		1622878	1621760		24	30	1	28	32	1	0	0.511232	SEN1522	-	outer membrane protein	-	-	-	-	-
1602	SEN1523		1623595	1624137		32	18	3	22	26	2	-0.584963	0.91635	SEN1523	-	hypothetical protein	-	-	-	-	-
1603	SEN1524	1625140	1625140	1624193	1624192	215	245	15	368	408	26	0.793549	5.668e-06	SEN1524	-	hypothetical protein	-	-	-	-	-
1604	SEN1525		1625721	1625362	1625362	162	145	27	167	153	29	0.103093	0.738387	SEN1525	yneG	hypothetical protein	0	-	-	-	-
1605	SEN1526		1626647	1625721		51	68	4	70	58	4	0	0.628705	SEN1526	yneH	glutaminase	D-Glutamine and D-glutamate metabolism,Nitrogen metabolism,Alanine, aspartate and glutamate metabolism,Arginine and proline metabolism	glutaminase activity [GO:0004359]; glutamine metabolic process [GO:0006541]	glutamine metabolic process [GO:0006541]	glutaminase activity [GO:0004359]	0
1606	SEN1527		1628108	1626720		43	39	1	73	64	3	1.58496	0.00372439	SEN1527	yneI	succinate semialdehyde dehydrogenase	0	-	-	-	-
1607	SEN1528		1628211	1629083		72	50	4	81	80	6	0.584963	0.0678309	SEN1528	yneJ	regulatory protein	0	-	-	-	-
1608	SEN1529	1629199	1629199	1630389	1631116	111	125	6	160	190	9	0.584963	0.00262576	SEN1529	ydeA	sugar efflux transporter	0	integral component of membrane [GO:0016021]; plasma membrane [GO:0005886]; carbohydrate transmembrane transporter activity [GO:0015144]	0	carbohydrate transmembrane transporter activity [GO:0015144]	integral component of membrane [GO:0016021]; plasma membrane [GO:0005886]
1609	SEN1530	1631101	1631101	1630436	1630435	302	293	28	292	280	28	0	0.0591313	SEN1530	marC	multiple drug resistance protein MarC	0	-	-	-	-
1610	SEN1531	1631360	1631360	1631794	1631794	44	72	8	85	79	12	0.584963	0.0236113	SEN1531	marR	DNA-binding transcriptional repressor MarR	0	-	-	-	-
1611	SEN1532	1631795	1631808	1632197	1632204	188	210	33	381	343	60	0.862496	1.0826e-08	SEN1532	marA	DNA-binding transcriptional activator MarA	0	-	-	-	-
1612	SEN1533	1632220	1632226	1632441	1632449	80	92	25	149	157	46	0.879706	4.03369e-06	SEN1533	marB	hypothetical protein	0	-	-	-	-
1613	SEN1534		1633462	1632560		34	34	2	66	57	4	1	0.000777419	SEN1534	ydeD	O-acetylserine/cysteine export protein	0	-	-	-	-
1614	SEN1535	1633629	1633690	1634877	1634877	148	129	7	276	246	14	1	4.88532e-08	SEN1535	ydeE	MFS-type transporter YdeE	0	-	-	-	-
1615	SEN1536	1635960	1635960	1635568	1635347	1098	1201	188	361	346	59	-1.67195	1.59863e-84	SEN1536	ydeI	hypothetical protein	0	-	-	-	-
1616	SEN1537	1636380	1636388	1636915	1636915	755	780	93	254	258	31	-1.58496	5.05563e-65	SEN1537	ydeJ	competence damage-inducible protein A	0	-	-	-	-
1617	SEN1538	1637280	1637233	1637051	1637003	10825	15584	4653	965	695	296	-3.97449	0	SEN1538	ymdF	hypothetical protein	0	-	-	-	-
1618	predicted RNA_120	1637008			1637279	13420	19491	3901	1303	781	249	-3.96963	0	predicted RNA	-	antisense: SEN1538	-	-	-	-	-
1619	SEN1539		1639619	1637577		90	118	3	147	152	4	0.415037	0.00498888	SEN1539	dcp	dipeptidyl carboxypeptidase II	0	-	-	-	-
1620	SEN1540	1639756	1639758	1640504	1640505	583	630	52	647	622	55	0.08092	0.84676	SEN1540	ydfG	3-hydroxy acid dehydrogenase	0	-	-	-	-
1621	SEN1541	1640629	1640634	1641320	1641320	337	324	31	388	490	42	0.438121	0.12495	SEN1541	ydfH	regulatory protein	0	-	-	-	-
1622	SEN1542	1641455	1641502	1641705	1641734	610	599	191	579	455	166	-0.202389	0.0519921	SEN1542	ydfZ	hypothetical protein	0	-	-	-	-
1623	SEN1543		1643238	1641772		70	75	3	135	138	6	1	5.59228e-07	SEN1543	ydfI	D-mannonate oxidoreductase	Pentose and glucuronate interconversions	-	-	-	-
1624	SEN1543A	1644761	1644761	1643382	1643376	56	46	2	204	224	10	2.32193	1.84606e-45	SEN1543A	-	membrane transport protein	-	-	-	-	-
1625	SEN1544		1645834	1644815		5	8	0	127	120	7	-	0	SEN1544	rspB	dehydrogenase	0	-	-	-	-
1626	SEN1545	1647059	1647059	1645845	1645844	12	15	0	195	215	11	-	0	SEN1545	rspA	starvation sensing protein RspA	0	-	-	-	-
1627	SEN1546		1647507	1647181		35	19	5	27	35	6	0.263034	0.396038	SEN1546	ynfA	hypothetical protein	0	integral component of membrane [GO:0016021]; plasma membrane [GO:0005886]	0	0	integral component of membrane [GO:0016021]; plasma membrane [GO:0005886]
1628	SEN1547	1647628	1647659	1648000	1648005	1523	1558	290	1992	2206	403	0.474727	0.799702	SEN1547	ynfB	hypothetical protein	0	0	0	0	0
1629	SEN1548	1648022	1648036	1648596	1648856	1363	1334	154	1255	1491	161	0.0641303	0.259608	SEN1548	speG	spermidine N1-acetyltransferase	Arginine and proline metabolism	-	-	-	-
1630	SEN1549	1649356	1649356	1648637	1647628	289	273	25	363	300	30	0.263034	0.763905	SEN1549	ynfC	hypothetical protein	0	-	-	-	-
1631	SEN1550	1649440	1649451	1649759	1649760	519	514	107	403	386	83	-0.366428	4.92625e-05	SEN1550	ynfD	hypothetical protein	0	-	-	-	-
1632	SEN1551	1649913	1649913	1652354	1652354	495	555	13	502	530	13	0	0.542358	SEN1551	dmsA1	dimethyl sulfoxide reductase subunit A	0	-	-	-	-
1633	SEN1552		1652453	1654888		135	139	3	190	177	4	0.415037	0.0273789	SEN1552	-	dimethyl sulfoxide reductase subunit	-	-	-	-	-
1634	SEN1553		1654899	1655516		28	32	3	48	49	5	0.736966	0.00644536	SEN1553	dmsB	anaerobic dimethyl sulfoxide reductase	0	-	-	-	-
1635	SEN1554	1655518	1655518	1656375	1656415	276	275	20	377	311	26	0.378512	0.361699	SEN1554	dmsC	dimethyl sulfoxide reductase subunit	0	-	-	-	-
1636	SEN1555	1656418	1656418	1657032	1657032	316	238	29	209	250	24	-0.273018	0.00224061	SEN1555	ynfI	twin-argninine leader-binding protein DmsD	0	-	-	-	-
1637	SEN1556	1657278	1657337	1658047	1658047	655	583	56	665	686	62	0.146841	0.129772	SEN1556	-	ABC transporter membrane protein	-	-	-	-	-
1638	SEN1557	1658048	1658076	1658978	1658978	454	516	34	734	777	55	0.693897	2.61521e-09	SEN1557	-	ABC transporter substrate-binding protein	-	-	-	-	-
1639	SEN1558	1658979	1658988	1659635		229	247	23	373	400	39	0.76184	4.92469e-05	SEN1558	-	ABC transporter membrane protein	-	-	-	-	-
1640	SEN1559		1659635	1660783	1660788	968	985	54	1161	1210	67	0.311202	0.000276785	SEN1559	-	ABC transporter ATP/GTP-binding protein	-	-	-	-	-
1641	SEN1560		1660919	1662208		116	131	6	126	78	5	-0.263034	0.292874	SEN1560	-	voltage-gated ClC-type chloride channel ClcB	-	-	-	-	-
1642	SEN1561	1662876	1662859	1662164	1662130	604	735	62	868	793	78	0.331206	9.26693e-06	SEN1561	ynfK	dithiobiotin synthetase	Biotin metabolism	-	-	-	-
1643	SEN1562	1664205	1664205	1662985	1662985	191	201	10	331	312	17	0.765535	7.99509e-06	SEN1562	mlc	regulatory protein	0	-	-	-	-
1644	SEN1563		1665232	1664333		40	49	3	26	29	2	-0.584963	0.0124222	SEN1563	ynfL	regulatory protein	0	-	-	-	-
1645	SEN1564	1665352	1665352	1666605	1666644	249	230	12	373	322	18	0.584963	0.00483499	SEN1564	ynfM	membrane transport protein	0	-	-	-	-
1646	SEN1564A	1667000	1667000	1667248	1667248	58	62	15	74	51	16	0.0931094	0.798235	SEN1564A	-	acid shock protein	-	-	-	-	-
1647	SEN1565	1667517	1667517	1668338	1669318	310	306	24	200	202	16	-0.584963	1.14531e-07	SEN1565	-	exported protease	-	-	-	-	-
1648	SEN1566		1668707	1668378	1668097	131	150	27	110	143	25	-0.111031	0.527836	SEN1566	-	multidrug efflux system protein MdtI	-	integral component of membrane [GO:0016021]; plasma membrane [GO:0005886]; spermidine transmembrane transporter activity [GO:0015606]	0	spermidine transmembrane transporter activity [GO:0015606]	integral component of membrane [GO:0016021]; plasma membrane [GO:0005886]
1649	SEN1567	1669318	1669056	1668694		165	193	31	172	228	36	0.215729	0.520548	SEN1567	-	multidrug efflux system protein MdtJ	-	integral component of membrane [GO:0016021]; plasma membrane [GO:0005886]; spermidine transmembrane transporter activity [GO:0015606]	0	spermidine transmembrane transporter activity [GO:0015606]	integral component of membrane [GO:0016021]; plasma membrane [GO:0005886]
1650	SEN1568		1669474	1670508		119	119	7	143	144	9	0.36257	0.139905	SEN1568	tqsA	transporter	0	-	-	-	-
1651	SEN1569	1672075	1672071	1670683	1670668	359	354	16	726	654	32	1	3.42865e-12	SEN1569	pntB	pyridine nucleotide transhydrogenase	Nicotinate and nicotinamide metabolism	-	-	-	-
1652	SEN1570	1673671	1673611	1672082	1672082	452	432	18	721	801	32	0.830075	7.76421e-12	SEN1570	pntA	NAD(P) transhydrogenase subunit alpha	Nicotinate and nicotinamide metabolism	-	-	-	-
1653	SEN1571	1674101	1674138	1675082	1675157	1129	1247	81	1277	1441	94	0.214739	0.0888528	SEN1571	ydgH	hypothetical protein	0	-	-	-	-
1654	SEN1572		1675381	1676763		79	82	3	94	81	4	0.415037	0.382118	SEN1572	ydgI	amino acid permease	0	-	-	-	-
1655	SEN1573		1677160	1676825		21	19	3	21	23	4	0.415037	0.61546	SEN1573	ydgC	hypothetical protein	0	-	-	-	-
1656	SEN1574	1677287	1677287	1678018	1678037	498	509	44	657	659	59	0.423211	0.00806826	SEN1574	rstA	DNA-binding transcriptional regulator RstA	Two-component system	-	-	-	-
1657	SEN1575		1678498	1679649		62	79	3	78	56	3	0	0.830418	SEN1575	ompN	outer membrane protein	0	-	-	-	-
1658	SEN1576		1679802	1681508		37	31	1	56	65	2	1	0.000836966	SEN1576	-	hypothetical protein	-	-	-	-	-
1659	SEN1577		1681619	1682920		60	42	2	78	63	3	0.584963	0.0559435	SEN1577	rstB	sensor protein RstB	Two-component system	-	-	-	-
1660	SEN1578	1682996	1682996	1683925	1687192	386	350	25	363	370	25	0	0.139606	SEN1578	tus	DNA replication terminus site-binding protein	0	cytoplasm [GO:0005737]; DNA binding [GO:0003677]; DNA replication termination [GO:0006274]	DNA replication termination [GO:0006274]	DNA binding [GO:0003677]	cytoplasm [GO:0005737]
1661	SEN1579	1685492	1685325	1683922	1683634	1448	1499	67	2742	2704	127	0.922595	0.164192	SEN1579	fumC	fumarate hydratase	Citrate cycle (TCA cycle),Renal cell carcinoma,Pathways in cancer,Reductive carboxylate cycle (CO2 fixation)	-	-	-	-
1662	SEN1581	1687192	1687139	1685493	1685493	2340	2396	92	3676	4059	154	0.743225	0.220749	SEN1581	fumA	class I fumarate hydratase	Citrate cycle (TCA cycle),Reductive carboxylate cycle (CO2 fixation)	-	-	-	-
1663	SEN1582	1687339	1687339	1688514	1688514	277	255	14	316	345	18	0.36257	0.367198	SEN1582	manA	mannose-6-phosphate isomerase	Fructose and mannose metabolism, Amino sugar and nucleotide sugar metabolism	-	-	-	-
1664	SEN1583	1688617	1688617	1690125	1690203	1297	1342	56	1195	1347	55	-0.0259952	0.290968	SEN1583	ydgA	hypothetical protein	0	-	-	-	-
1665	SEN1584	1690831	1690831	1691832	1692236	549	525	34	573	631	39	0.197939	0.543602	SEN1584	add	adenosine deaminase	Purine metabolism,Primary immunodeficiency	adenosine deaminase activity [GO:0004000]; zinc ion binding [GO:0008270]; nucleotide metabolic process [GO:0009117]; purine ribonucleoside monophosphate biosynthetic process [GO:0009168]	nucleotide metabolic process [GO:0009117]; purine ribonucleoside monophosphate biosynthetic process [GO:0009168]	adenosine deaminase activity [GO:0004000]; zinc ion binding [GO:0008270]	0
1666	SEN1585	1692947	1692947	1691907	1690836	348	300	20	359	352	22	0.137504	0.570669	SEN1585	ydgJ	oxidoreductase	0	-	-	-	-
1667	SEN1586	1693361	1693563	1693793	1693876	300	348	90	340	348	97	0.10806	0.36653	SEN1586	ydgT	oriC-binding nucleoid-associated protein	0	-	-	-	-
1668	SEN1587	1693882	1693882	1694322	1694323	452	510	70	518	497	75	0.0995357	0.996853	SEN1587	ydgK	hypothetical protein	0	-	-	-	-
1669	SEN1588	1694348	1694399	1694980		257	258	28	261	329	33	0.237039	0.918224	SEN1588	rnfA	Na(+)-translocating NADH-quinone reductase subunit E	0	integral component of membrane [GO:0016021]; plasma membrane [GO:0005886]; electron transport chain [GO:0022900]	electron transport chain [GO:0022900]	0	integral component of membrane [GO:0016021]; plasma membrane [GO:0005886]
1670	SEN1589		1694980	1695558		96	104	11	81	81	9	-0.289507	0.199593	SEN1589	ydgM	electron transport complex protein RnfB	0	plasma membrane [GO:0005886]; 2 iron, 2 sulfur cluster binding [GO:0051537]; 4 iron, 4 sulfur cluster binding [GO:0051539]; electron carrier activity [GO:0009055]; metal ion binding [GO:0046872]; electron transport chain [GO:0022900]	electron transport chain [GO:0022900]	2 iron, 2 sulfur cluster binding [GO:0051537]; 4 iron, 4 sulfur cluster binding [GO:0051539]; electron carrier activity [GO:0009055]; metal ion binding [GO:0046872]	plasma membrane [GO:0005886]
1671	SEN1590		1695551	1697665		398	366	11	293	308	9	-0.289507	6.94168e-05	SEN1590	rnfC	electron transport complex protein RnfC	0	plasma membrane [GO:0005886]; 4 iron, 4 sulfur cluster binding [GO:0051539]; electron carrier activity [GO:0009055]; metal ion binding [GO:0046872]; oxidation-reduction process [GO:0055114]	oxidation-reduction process [GO:0055114]	4 iron, 4 sulfur cluster binding [GO:0051539]; electron carrier activity [GO:0009055]; metal ion binding [GO:0046872]	plasma membrane [GO:0005886]
1672	SEN1591		1697666	1698724	1698726	213	190	12	183	202	11	-0.125531	0.444274	SEN1591	ydgO	electron transport complex protein RnfD	0	integral component of membrane [GO:0016021]; plasma membrane [GO:0005886]; electron transport chain [GO:0022900]; transport [GO:0006810]	electron transport chain [GO:0022900]; transport [GO:0006810]	0	integral component of membrane [GO:0016021]; plasma membrane [GO:0005886]
1673	SEN1592		1698728	1699348		99	93	10	87	95	9	-0.152003	0.958532	SEN1592	ydgP	electron transport complex protein RnfG	0	-	-	-	-
1674	SEN1593	1699351	1699351	1700043		138	104	11	137	125	12	0.125531	0.470363	SEN1593	ydgQ	electron transport complex protein RsxE	0	integral component of membrane [GO:0016021]; plasma membrane [GO:0005886]; electron transport chain [GO:0022900]	electron transport chain [GO:0022900]	0	integral component of membrane [GO:0016021]; plasma membrane [GO:0005886]
1675	SEN1594		1700043	1700678		89	94	9	108	97	10	0.152003	0.255109	SEN1594	nth	endonuclease III	Base excision repair	-	-	-	-
1676	SEN1595	1701249	1701279	1702784	1702784	2600	2625	111	3334	2910	135	0.2824	0.724006	SEN1595	ydgR	tripeptide transporter permease	0	-	-	-	-
1677	SEN1596	1702785	1702889	1703494	1703611	2353	1918	226	3342	3089	348	0.622765	0.399552	SEN1596	gst	glutathionine S-transferase	Glutathione metabolism,Metabolism of xenobiotics by cytochrome P450,Drug metabolism - cytochrome P450	-	-	-	-
1678	SEN1597	1704413	1704413	1703553	1701221	194	195	14	239	265	19	0.440573	0.0644091	SEN1597	pdxY	pyridoxamine kinase	Vitamin B6 metabolism	-	-	-	-
1679	SEN1598	1705799	1705747	1704473	1704472	1229	1313	64	1149	1254	61	-0.0692627	0.543143	SEN1598	tyrS	tyrosyl-tRNA synthetase	Aminoacyl-tRNA biosynthesis	cytoplasm [GO:0005737]; ATP binding [GO:0005524]; RNA binding [GO:0003723]; tyrosine-tRNA ligase activity [GO:0004831]; tyrosyl-tRNA aminoacylation [GO:0006437]	tyrosyl-tRNA aminoacylation [GO:0006437]	ATP binding [GO:0005524]; RNA binding [GO:0003723]; tyrosine-tRNA ligase activity [GO:0004831]	cytoplasm [GO:0005737]
1680	SEN1599	1706574	1706530	1705874	1705872	363	357	35	398	430	41	0.228269	0.98949	SEN1599	pdxH	pyridoxamine 5'-phosphate oxidase	Vitamin B6 metabolism	FMN binding [GO:0010181]; pyridoxamine-phosphate oxidase activity [GO:0004733]; pyridoxine biosynthetic process [GO:0008615]	pyridoxine biosynthetic process [GO:0008615]	FMN binding [GO:0010181]; pyridoxamine-phosphate oxidase activity [GO:0004733]	0
1681	SEN1600	1706953	1706918	1706589	1706582	494	444	91	651	629	127	0.48089	0.00615016	SEN1600	ydhA	lysozyme inhibitor	0	-	-	-	-
1682	SEN1601		1708127	1707006	1707006	181	163	9	201	172	10	0.152003	0.589764	SEN1601	ydhH	anhydro-N-acetylmuramic acid kinase	0	ATP binding [GO:0005524]; kinase activity [GO:0016301]; phosphotransferase activity, alcohol group as acceptor [GO:0016773]; 1,6-anhydro-N-acetyl-beta-muramic acid catabolic process [GO:0097175]; amino sugar metabolic process [GO:0006040]; carbohydrate metabolic process [GO:0005975]; peptidoglycan turnover [GO:0009254]	1,6-anhydro-N-acetyl-beta-muramic acid catabolic process [GO:0097175]; amino sugar metabolic process [GO:0006040]; carbohydrate metabolic process [GO:0005975]; peptidoglycan turnover [GO:0009254]	ATP binding [GO:0005524]; kinase activity [GO:0016301]; phosphotransferase activity, alcohol group as acceptor [GO:0016773]	0
1683	SEN1602	1708362	1708399	1708866	1709529	1674	1738	234	1694	1247	205	-0.190885	0.0167204	SEN1602	slyB	outer membrane lipoprotein SlyB	0	-	-	-	-
1684	SEN1603	1709529	1709354	1708914	1708360	2964	3220	451	2362	2515	363	-0.313158	0.0218513	SEN1603	slyA	transcriptional regulator SlyA	0	-	-	-	-
1685	SEN1604	1709549	1709549	1709785		48	60	14	101	84	25	0.836501	0.00025069	SEN1604	ydhI	hypothetical protein	0	-	-	-	-
1686	SEN1605		1709752	1710648		119	162	10	183	182	13	0.378512	0.049831	SEN1605	ydhJ	HlyD family protein	0	-	-	-	-
1687	SEN1606		1710648	1712687	1713515	1161	1172	36	596	622	19	-0.921997	1.32934e-16	SEN1606	-	hypothetical protein	-	-	-	-	-
1688	SEN1607	1713184	1713184	1712663	1712482	3536	3567	438	1564	1729	207	-1.0813	2.65981e-11	SEN1607	-	superoxide dismutase	-	-	-	-	-
1689	SEN1608	1714160	1714160	1713264	1713185	386	366	27	423	457	32	0.245112	0.670341	SEN1608	ydhF	oxidoreductase	0	-	-	-	-
1690	SEN1609	1714450	1714450	1714211	1714211	42	55	13	78	64	19	0.547488	0.0261985	SEN1609	ydhL	hypothetical protein	0	-	-	-	-
1691	SEN1610	1714553	1714553	1715152	1715152	182	208	21	146	132	15	-0.485427	0.00728464	SEN1610	ydhM	TetR family transcriptional regulator	0	-	-	-	-
1692	SEN1611		1715211	1716308		158	136	8	91	93	5	-0.678072	0.00160864	SEN1611	nemA	N-ethylmaleimide reductase	Trinitrotoluene degradation	-	-	-	-
1693	SEN1612	1716372	1716377	1716784	1716833	949	884	144	840	816	133	-0.114643	0.0283531	SEN1612	gloA	glyoxalase I	Pyruvate metabolism,MAPK signaling pathway - yeast	-	-	-	-
1694	SEN1613	1716883	1716885	1717532	1718032	297	250	27	263	232	25	-0.111031	0.0243719	SEN1613	rnt	ribonuclease T	0	-	-	-	-
1695	SEN1614	1718032	1717957	1717610	1717279	3181	2587	533	2664	3187	553	0.0531439	0.146764	SEN1614	ydhD	hypothetical protein	0	-	-	-	-
1696	SEN1615	1718260	1718260	1719114	1719114	148	179	12	141	161	11	-0.125531	0.574226	SEN1615	ydhO	hypothetical protein	0	-	-	-	-
1697	SEN1616	1719196	1719241	1719822	1719822	23698	22140	2536	27285	25377	2968	0.226936	0.997886	SEN1616	sodB	superoxide dismutase	Huntington's disease	-	-	-	-
1698	predicted RNA_121	1719829			1719208	24802	23251	2488	28980	27096	2958	0.249636	0.988247	predicted RNA	-	antisense: thrL	-	-	-	-	-
1699	SEN1617	1719823	1720290	1721315	1721315	222	242	14	253	245	15	0.0995357	0.788402	SEN1617	purR	DNA-binding transcriptional repressor PurR	0	DNA binding [GO:0003677]; transcription factor activity, sequence-specific DNA binding [GO:0003700]; negative regulation of transcription, DNA-templated [GO:0045892]; purine nucleotide biosynthetic process [GO:0006164]; transcription, DNA-templated [GO:0006351]	negative regulation of transcription, DNA-templated [GO:0045892]; purine nucleotide biosynthetic process [GO:0006164]; transcription, DNA-templated [GO:0006351]	DNA binding [GO:0003677]; transcription factor activity, sequence-specific DNA binding [GO:0003700]	0
1700	predicted RNA_122	1719943			1719885	253	273	287	371	281	362	0.334939	0.345055	predicted RNA	-	antisense: thrL	-	-	-	-	-
1701	SEN1618		1722244	1721312		33	28	2	38	25	2	0	0.871366	SEN1618	ydhB	DNA-binding transcriptional regulator	0	-	-	-	-
1702	SEN1619	1722357	1722357	1723562	1723630	190	164	9	201	199	10	0.152003	0.445376	SEN1619	ydhC	inner membrane transport protein YdhC	0	-	-	-	-
1703	SEN1620	1723677	1723852	1725000	1725548	1373	1388	77	1417	1401	80	0.0551416	0.191048	SEN1620	cfa	cyclopropane-fatty-acyl-phospholipid synthase	0	-	-	-	-
1704	SEN1621	1725683	1725683	1725042	1723676	261	315	28	423	380	41	0.550197	0.0502705	SEN1621	ribE	riboflavin synthase subunit alpha	Riboflavin metabolism	-	-	-	-
1705	SEN1622	1725900	1725900	1727273	1727273	638	661	30	556	633	28	-0.0995357	0.167295	SEN1622	ydhE	multidrug efflux protein	0	integral component of membrane [GO:0016021]; plasma membrane [GO:0005886]; antiporter activity [GO:0015297]; drug transmembrane transporter activity [GO:0015238]; sodium ion transport [GO:0006814]	sodium ion transport [GO:0006814]	antiporter activity [GO:0015297]; drug transmembrane transporter activity [GO:0015238]	integral component of membrane [GO:0016021]; plasma membrane [GO:0005886]
1706	SEN_t026	1727425			1727498	3	5	3	7	5	5	0.736966	0.549835	SEN_t026	-	Anticodon: GAC	-	-	-	-	-
1707	SEN_t027	1727512			1727585	2	2	2	8	4	5	1.32193	0.0119439	SEN_t027	-	Anticodon: GAC	-	-	-	-	-
1708	SEN1623		1728804	1727746		47	38	2	32	43	2	0	0.475724	SEN1623	ssaU	secretion system apparatus protein SsaU	Bacterial secretion system	-	-	-	-
1709	SEN1624		1729580	1728801		5	7	0	11	17	1	-	0.00205044	SEN1624	ssaT	type III secretion protein	Bacterial secretion system	-	-	-	-
1710	SEN1625		1729847	1729581		8	5	1	7	5	1	0	0.690577	SEN1625	ssaS	type III secretion protein	Bacterial secretion system	-	-	-	-
1711	SEN1626		1730491	1729844		52	62	5	16	29	2	-1.32193	2.05878e-08	SEN1626	ssaR	type III secretion system protein	Bacterial secretion system	-	-	-	-
1712	SEN1627		1731527	1730559		39	74	3	79	56	4	0.415037	0.301288	SEN1627	ssaQ	type III secretion system protein	Bacterial secretion system	-	-	-	-
1713	SEN1628		1731882	1731508		13	15	2	19	18	3	0.584963	0.182695	SEN1628	ssaP	type III secretion protein	0	-	-	-	-
1714	SEN1629		1732240	1731863		9	10	1	18	10	2	1	0.10667	SEN1629	ssaO	type III secretion protein	0	-	-	-	-
1715	SEN1630		1733544	1732243		62	95	3	59	78	3	0	0.409955	SEN1630	ssaN	type III secretion system ATPase	Bacterial secretion system	-	-	-	-
1716	SEN1631		1735579	1733534		66	72	2	58	48	1	-1	0.148947	SEN1631	ssaV	secretion system apparatus protein SsaV	Bacterial secretion system	-	-	-	-
1717	SEN1632		1735932	1735564		14	14	2	2	10	1	-1	0.000213977	SEN1632	ssaM	pathogenicity island protein	0	-	-	-	-
1718	SEN1633		1737006	1735990		85	70	4	35	31	2	-1	1.72022e-07	SEN1633	ssaL	secretion system protein	0	-	-	-	-
1719	SEN1634		1737646	1736972		19	25	2	18	13	1	-1	0.0962385	SEN1634	ssaK	pathogenicity island protein	0	-	-	-	-
1720	SEN1635		1738191	1737643		37	33	4	26	12	2	-1	0.000856979	SEN1635	-	pathogenicity island protein	-	-	-	-	-
1721	SEN1636		1738958	1738209		80	88	7	33	28	2	-1.80735	2.78734e-11	SEN1636	ssaJ	pathogenicity island lipoprotein	Bacterial secretion system	-	-	-	-
1722	SEN1637		1739203	1738955		37	39	10	9	27	4	-1.32193	1.08249e-05	SEN1637	ssaI	pathogenicity island protein	0	-	-	-	-
1723	SEN1638		1739442	1739215		43	38	11	21	21	6	-0.874469	0.000620135	SEN1638	ssaH	pathogenicity island protein	0	-	-	-	-
1724	SEN1639		1739698	1739483		28	28	8	23	15	5	-0.678072	0.0624712	SEN1639	ssaG	pathogenicity island protein	Bacterial secretion system	-	-	-	-
1725	SEN1640		1740481	1739792		4	4	0	16	9	1	-	0.000131416	SEN1640	sseG	pathogenicity island effector protein	0	-	-	-	-
1726	SEN1641		1741260	1740478		6	11	0	9	9	0	-	0.807848	SEN1641	sseF	pathogenicity island effector protein	0	-	-	-	-
1727	SEN1642		1741710	1741276		6	7	1	5	5	0	-	0.334372	SEN1642	sscB	pathogenicity island protein	0	-	-	-	-
1728	SEN1643		1742178	1741762		7	1	0	5	5	0	-	1	SEN1643	sseE	pathogenicity island effector protein	0	-	-	-	-
1729	SEN1644		1742768	1742181		5	7	0	7	7	0	-	0.990919	SEN1644	sseD	pathogenicity island effector protein	0	-	-	-	-
1730	SEN1645		1744238	1742784		52	84	3	84	77	3	0	0.231366	SEN1645	sseC	pathogenicity island effector protein	0	-	-	-	-
1731	SEN1646		1744714	1744241		36	44	5	23	24	3	-0.736966	0.0057546	SEN1646	sscA	type III secretion system chaperone protein	0	-	-	-	-
1732	SEN1647		1745301	1744711		71	74	7	41	43	4	-0.807355	0.0010558	SEN1647	sseB	pathogenicity island effector protein	0	-	-	-	-
1733	SEN1648		1745634	1745308		24	42	6	21	12	3	-1	0.00031825	SEN1648	sseA	pathogenicity island protein	0	-	-	-	-
1734	SEN1649		1746079	1745837		5	9	1	5	8	1	0	0.650389	SEN1649	ssaE	secretion system protein	0	-	-	-	-
1735	SEN1650		1747298	1746087		26	15	1	16	15	0	-	0.14578	SEN1650	ssaD	pathogenicity island protein	0	-	-	-	-
1736	SEN1651		1748772	1747279		34	35	1	19	14	0	-	8.52862e-05	SEN1651	ssaC	outer membrane secretory protein	Bacterial secretion system	-	-	-	-
1737	SEN1652		1749175	1748774		4	2	0	2	3	0	-	0.412616	SEN1652	ssaB	pathogenicity island 2 secreted effector protein	0	-	-	-	-
1738	SEN1653		1749576	1752338		404	458	10	270	252	6	-0.736966	6.40168e-12	SEN1653	ssrA	two-component sensor kinase	0	-	-	-	-
1739	SEN1654	1752369	1752369	1753007	1753166	463	652	56	409	403	41	-0.449803	4.79714e-06	SEN1654	ssrB	two-component response regulator	0	-	-	-	-
1740	SEN1655	1753186	1753186	1753914	1753914	454	472	40	572	538	50	0.321928	0.21651	SEN1655	orf242	transcriptional regulator	0	-	-	-	-
1741	SEN1656	1754038	1754086	1755045	1755245	2737	2759	184	2488	2288	163	-0.174834	0.120882	SEN1656	orf319	pathogenicity island protein	0	-	-	-	-
1742	SEN1657	1755457	1755379	1755167	1754038	69	75	21	123	87	32	0.607683	0.00304966	SEN1657	orf70	hypothetical protein	0	-	-	-	-
1743	SEN1658		1756115	1755477		57	55	5	97	65	8	0.678072	0.0177534	SEN1658	ttrR	two-component response regulator	Two-component system	-	-	-	-
1744	SEN1659	1757915	1757850	1756072		519	512	18	623	678	24	0.415037	0.028317	SEN1659	ttrS	histidine kinase, two component regulatory protein	Two-component system	-	-	-	-
1745	SEN1660	1757982	1758014	1758766		1044	947	85	1670	1834	153	0.847997	1.04117e-11	SEN1660	ttrB	tetrathionate reductase subunit B	Two-component system	-	-	-	-
1746	SEN1661		1758767	1759789		525	519	32	845	774	51	0.672425	5.78205e-10	SEN1661	ttrC	tetrathionate reductase subunit C	Two-component system	-	-	-	-
1747	SEN1662		1759782	1762844	1762844	1810	1784	37	1436	1556	32	-0.209453	0.0101635	SEN1662	ttrA	tetrathionate reductase subunit A	Two-component system	-	-	-	-
1748	SEN1663		1763167	1764393		73	100	4	111	142	6	0.584963	0.00281209	SEN1663	orf408	ribokinase/regulatory protein	0	-	-	-	-
1749	SEN1664	1764394	1764405	1765142	1765142	139	132	11	264	298	25	1.18442	8.35642e-11	SEN1664	orf245	Orf 245 protein	0	-	-	-	-
1750	SEN1665	1765201	1765201	1766094		70	96	6	154	121	10	0.736966	5.61361e-05	SEN1665	orf32	hydrolase	Arginine and proline metabolism	-	-	-	-
1751	SEN1666	1766116	1766116	1767459	1767459	128	135	6	347	349	17	1.5025	2.01162e-23	SEN1666	orf48	amino acid permease	0	-	-	-	-
1752	SEN1667	1767695	1767915	1769273	1769273	1342	1455	66	1547	1744	79	0.259387	0.347027	SEN1667	pykF	pyruvate kinase	Carbon fixation in photosynthetic organisms, Glycolysis / Gluconeogenesis, Type II diabetes mellitus, Purine metabolism, Pyruvate metabolism	-	-	-	-
1753	SEN1668	1769539	1769584	1769820	1769820	258513	246447	68623	353834	329643	94618	0.463422	0.253801	SEN1668	-	major outer membrane lipoprotein	-	-	-	-	-
1754	predicted RNA_123	1770133			1769556	247801	238017	27071	337590	316422	37127	0.455721	0.25655	predicted RNA	-	antisense: thrL	-	-	-	-	-
1755	SEN1669	1769821	1769903	1770145	1770164	1057	1187	297	2632	2580	704	1.24511	1.17379e-21	SEN1669	lppB	major outer membrane lipoprotein	0	-	-	-	-
1756	SEN1670	1771366	1771212	1770211	1770211	560	441	32	409	500	29	-0.142019	0.0832818	SEN1670	ynhG	hypothetical protein	0	-	-	-	-
1757	SEN1671	1771783	1771783	1771367	1771367	232	204	33	138	200	26	-0.343954	0.0139845	SEN1671	ynhA	cysteine desufuration protein SufE	0	cytoplasm [GO:0005737]; iron-sulfur cluster assembly [GO:0016226]; sulfur compound metabolic process [GO:0006790]	iron-sulfur cluster assembly [GO:0016226]; sulfur compound metabolic process [GO:0006790]	0	cytoplasm [GO:0005737]
1758	SEN1672		1773016	1771796	1771784	570	623	31	479	502	26	-0.253757	0.0145447	SEN1672	sufS	bifunctional cysteine desulfurase/selenocysteine lyase	Selenoamino acid metabolism,Thiamine metabolism	cytoplasm [GO:0005737]; cysteine desulfurase activity [GO:0031071]; pyridoxal phosphate binding [GO:0030170]; selenocysteine lyase activity [GO:0009000]; cysteine metabolic process [GO:0006534]	cysteine metabolic process [GO:0006534]	cysteine desulfurase activity [GO:0031071]; pyridoxal phosphate binding [GO:0030170]; selenocysteine lyase activity [GO:0009000]	cytoplasm [GO:0005737]
1759	SEN1673		1774284	1773013		750	779	38	705	778	38	0	0.0301898	SEN1673	sufD	cysteine desulfurase activator complex subunit SufD	0	-	-	-	-
1760	SEN1674	1775005	1775005	1774259		375	365	31	324	376	30	-0.0473057	0.0469645	SEN1674	sufC	cysteine desulfurase ATPase	0	-	-	-	-
1761	SEN1675	1776514	1776509	1775022	1775006	414	471	19	417	472	19	0	0.376496	SEN1675	sufB	cysteine desulfurase activator complex subunit SufB	0	-	-	-	-
1762	SEN1676	1776959	1776886	1776518	1776515	238	283	45	240	205	39	-0.206451	0.010961	SEN1676	sufA	iron-sulfur cluster assembly scaffold protein	0	-	-	-	-
1763	SEN1677		1777313	1778659		121	135	6	146	177	7	0.222392	0.078545	SEN1677	-	transporter	-	-	-	-	-
1764	SEN1678	1779174	1779174	1778947	1778847	2704	2392	719	3303	3482	978	0.443843	0.856355	SEN1678	ydiH	hypothetical protein	0	-	-	-	-
1765	predicted RNA_124	1778942			1779128	2710	2469	892	3261	3507	1190	0.415846	0.976359	predicted RNA	-	antisense: ydiH	-	-	-	-	-
1766	SEN1679		1779644	1779234	1779175	71	100	13	125	101	18	0.469485	0.0225975	SEN1679	-	hypothetical protein	-	-	-	-	-
1767	SEN1680	1782697	1782697	1779641		507	479	10	712	764	15	0.584963	3.79321e-08	SEN1680	ydiJ	hypothetical protein	0	-	-	-	-
1768	SEN1681	1782957	1782962	1784080	1784080	448	375	23	468	462	27	0.231326	0.696712	SEN1681	ydiK	inner membrane protein	0	-	-	-	-
1769	SEN1682		1784538	1784897		6	13	1	19	7	2	1	0.231859	SEN1682	ydiL	hypothetical protein	0	-	-	-	-
1770	SEN1683		1785038	1786249		6	13	0	20	19	1	-	0.000787018	SEN1683	ydiM	MFS family transport protein	0	-	-	-	-
1771	SEN1684		1786613	1787848		4	2	0	1	2	0	-	0.105602	SEN1684	ydiN	MFS family transport protein	0	-	-	-	-
1772	SEN1685		1787915	1788781		17	15	1	24	26	1	0	0.0285817	SEN1685	ydiB	quinate/shikimate dehydrogenase	Phenylalanine, tyrosine and tryptophan biosynthesis	quinate 3-dehydrogenase (NAD+) activity [GO:0030266]; quinate 3-dehydrogenase (NADP+) activity [GO:0052733]; shikimate 3-dehydrogenase (NAD+) activity [GO:0052734]; shikimate 3-dehydrogenase (NADP+) activity [GO:0004764]; aromatic amino acid family biosynthetic process [GO:0009073]; chorismate biosynthetic process [GO:0009423]	aromatic amino acid family biosynthetic process [GO:0009073]; chorismate biosynthetic process [GO:0009423]	quinate 3-dehydrogenase (NAD+) activity [GO:0030266]; quinate 3-dehydrogenase (NADP+) activity [GO:0052733]; shikimate 3-dehydrogenase (NAD+) activity [GO:0052734]; shikimate 3-dehydrogenase (NADP+) activity [GO:0004764]	0
1773	SEN1686	1788782	1788826	1789584	1789584	129	119	10	141	188	14	0.485427	0.033108	SEN1686	aroD	3-dehydroquinate dehydratase	Phenylalanine, tyrosine and tryptophan biosynthesis	3-dehydroquinate dehydratase activity [GO:0003855]; aromatic amino acid family biosynthetic process [GO:0009073]; chorismate biosynthetic process [GO:0009423]	aromatic amino acid family biosynthetic process [GO:0009073]; chorismate biosynthetic process [GO:0009423]	3-dehydroquinate dehydratase activity [GO:0003855]	0
1774	SEN1687		1789738	1791333		5	10	0	11	6	0	-	0.797064	SEN1687	ydiF	acetyl CoA transferase	0	-	-	-	-
1775	SEN1688		1791347	1792498		53	70	3	54	58	3	0	0.633503	SEN1688	ydiO	acyl-CoA dehydrogenase	0	-	-	-	-
1776	SEN1689		1793464	1792574		12	15	1	18	21	1	0	0.0750314	SEN1689	ydiP	HTH-type transcriptional regulator	0	-	-	-	-
1777	SEN1690		1793927	1794691		20	27	2	35	23	2	0	0.271842	SEN1690	ydiQ	electron transfer flavoprotein YdiQ	0	-	-	-	-
1778	SEN1691		1794713	1795648		80	58	4	71	57	4	0	0.701346	SEN1691	ydiR	electron transfer flavoprotein subunit YdiR	0	-	-	-	-
1779	SEN1692		1795705	1796991		45	35	2	37	26	1	-1	0.232448	SEN1692	ydiS	hypothetical protein	0	-	-	-	-
1780	SEN1693		1796988	1797281		6	1	0	3	5	1	-	0.789074	SEN1693	ydiT	ferredoxin-like protein	0	-	-	-	-
1781	SEN1694	1797519	1797519	1799159	1801616	303	308	12	304	308	12	0	0.131471	SEN1694	ydiD	short chain acyl-CoA synthetase	0	-	-	-	-
1782	SEN1695	1801615	1801579	1799201	1798863	7214	7234	195	8799	9098	247	0.341037	0.868501	SEN1695	pps	phosphoenolpyruvate synthase	Pyruvate metabolism, Reductive carboxylate cycle (CO2 fixation)	-	-	-	-
1783	SEN1696	1801916	1801916	1802749	1802749	475	523	38	651	634	50	0.395929	0.0235536	SEN1696	ydiA	hypothetical protein	0	ADP binding [GO:0043531]; ATP binding [GO:0005524]; phosphotransferase activity, phosphate group as acceptor [GO:0016776]; protein serine/threonine kinase activity [GO:0004674]; protein dephosphorylation [GO:0006470]	protein dephosphorylation [GO:0006470]	ADP binding [GO:0043531]; ATP binding [GO:0005524]; phosphotransferase activity, phosphate group as acceptor [GO:0016776]; protein serine/threonine kinase activity [GO:0004674]	0
1784	SEN1697	1802750	1802905	1803951	1803951	253	264	15	307	349	20	0.415037	0.234203	SEN1697	aroH	phospho-2-dehydro-3-deoxyheptonate aldolase	Phenylalanine, tyrosine and tryptophan biosynthesis	-	-	-	-
1785	SEN1698	1804108	1804108	1804299	1804710	63	70	22	81	78	27	0.295456	0.209626	SEN1698	ydiE	hypothetical protein	0	-	-	-	-
1786	SEN1699	1805776	1805776	1804334	1804135	623	640	28	455	372	18	-0.63743	8.62922e-09	SEN1699	ydiU	hypothetical protein	0	0	0	0	0
1787	SEN1700	1806648	1806551	1805838	1805838	207	202	18	178	154	15	-0.263034	0.0626603	SEN1700	ydiV	hypothetical protein	0	-	-	-	-
1788	SEN1701	1807329	1807329	1806865	1806859	83	113	13	408	417	58	2.15754	1.08693e-72	SEN1701	nlpC	lipoprotein	0	-	-	-	-
1789	SEN1702		1808155	1807406		58	74	5	72	73	6	0.263034	0.508684	SEN1702	btuD	vitamin B12-transporter ATPase	ABC transporters	ATP-binding cassette (ABC) transporter complex [GO:0043190]; ATP binding [GO:0005524]; cobalamin-transporting ATPase activity [GO:0015420]	0	ATP binding [GO:0005524]; cobalamin-transporting ATPase activity [GO:0015420]	ATP-binding cassette (ABC) transporter complex [GO:0043190]
1790	SEN1703	1808760	1808706	1808155		97	115	12	83	101	11	-0.125531	0.471172	SEN1703	btuE	glutathione peroxidase	Glutathione metabolism,Arachidonic acid metabolism	-	-	-	-
1791	SEN1704		1809778	1808798		94	76	5	74	95	5	0	0.8419	SEN1704	btuC	vtamin B12-transporter permease	ABC transporters	integral component of membrane [GO:0016021]; plasma membrane [GO:0005886]; cobalamin transporter activity [GO:0015235]	0	cobalamin transporter activity [GO:0015235]	integral component of membrane [GO:0016021]; plasma membrane [GO:0005886]
1792	SEN1705	1810284	1810280	1809981	1809858	4922	4711	1034	3992	4441	924	-0.162271	0.00898049	SEN1705	himA	integration host factor subunit alpha	0	DNA binding [GO:0003677]; DNA recombination [GO:0006310]; regulation of transcription, DNA-templated [GO:0006355]; regulation of translation [GO:0006417]; transcription, DNA-templated [GO:0006351]	DNA recombination [GO:0006310]; regulation of transcription, DNA-templated [GO:0006355]; regulation of translation [GO:0006417]; transcription, DNA-templated [GO:0006351]	DNA binding [GO:0003677]	0
1793	SEN1706	1812672	1812672	1810285	1810285	4182	4260	113	4018	4164	112	-0.012824	0.0282683	SEN1706	pheT	phenylalanyl-tRNA synthetase subunit beta	Aminoacyl-tRNA biosynthesis	-	-	-	-
1794	SEN1707	1813676	1813671	1812688	1812687	239	222	15	351	331	22	0.552541	0.00225484	SEN1707	pheS	phenylalanyl-tRNA synthetase subunit alpha	Aminoacyl-tRNA biosynthesis	cytoplasm [GO:0005737]; ATP binding [GO:0005524]; magnesium ion binding [GO:0000287]; phenylalanine-tRNA ligase activity [GO:0004826]; tRNA binding [GO:0000049]; phenylalanyl-tRNA aminoacylation [GO:0006432]	phenylalanyl-tRNA aminoacylation [GO:0006432]	ATP binding [GO:0005524]; magnesium ion binding [GO:0000287]; phenylalanine-tRNA ligase activity [GO:0004826]; tRNA binding [GO:0000049]	cytoplasm [GO:0005737]
1795	SEN1708	1814329	1814329	1813973	1813854	29757	29315	5329	41689	46914	8165	0.615588	0.688545	SEN1708	rplT	50S ribosomal protein L20	Ribosome	ribosome [GO:0005840]; rRNA binding [GO:0019843]; structural constituent of ribosome [GO:0003735]; ribosomal large subunit assembly [GO:0000027]; translation [GO:0006412]	ribosomal large subunit assembly [GO:0000027]; translation [GO:0006412]	rRNA binding [GO:0019843]; structural constituent of ribosome [GO:0003735]	ribosome [GO:0005840]
1796	predicted RNA_125	1814377			1814330	4141	4163	5573	5868	7718	9333	0.743887	0.988469	predicted RNA	-	antisense: thrL	-	-	-	-	-
1797	predicted RNA_126	1809970			1810490	7484	7517	927	6559	6909	849	-0.126805	0.0128527	predicted RNA	-	antisense: pheT ihfA	-	-	-	-	-
1798	predicted RNA_127	1813959			1815560	85469	89307	3514	124096	138576	5393	0.617974	0.521752	predicted RNA	-	antisense: rplT infC thrS rpmI	-	-	-	-	-
1799	SEN1709	1814672	1814577	1814380	1814378	17018	15863	5348	22719	28364	8500	0.668463	0.481799	SEN1709	rpmI	50S ribosomal protein L35	Ribosome	ribosome [GO:0005840]; structural constituent of ribosome [GO:0003735]; translation [GO:0006412]	translation [GO:0006412]	structural constituent of ribosome [GO:0003735]	ribosome [GO:0005840]
1800	SEN1710	1815107	1815107	1814673	1814673	22616	25828	3588	34095	36324	5321	0.568518	0.527	SEN1710	infC	translation initiation factor IF-3	0	-	-	-	-
1801	SEN1711	1817293	1817147	1815219	1815108	6979	7395	240	10156	11599	371	0.628385	0.518763	SEN1711	thrS	threonyl-tRNA synthetase	Aminoacyl-tRNA biosynthesis	cytoplasm [GO:0005737]; ATP binding [GO:0005524]; metal ion binding [GO:0046872]; threonine-tRNA ligase activity [GO:0004829]; threonyl-tRNA aminoacylation [GO:0006435]	threonyl-tRNA aminoacylation [GO:0006435]	ATP binding [GO:0005524]; metal ion binding [GO:0046872]; threonine-tRNA ligase activity [GO:0004829]	cytoplasm [GO:0005737]
1802	predicted RNA_128	1816751			1817237	1849	1951	251	3466	3922	499	0.991352	0.105756	predicted RNA	-	antisense: thrS	-	-	-	-	-
1803	SEN1712	1817942	1818045	1819268	1819268	899	826	45	874	1008	50	0.152003	0.000834074	SEN1712	rfc	O-antigen polymerase	0	-	-	-	-
1804	SEN1713	1820807	1820807	1819953		489	542	38	73	61	5	-2.926	2.26638e-263	SEN1713	-	DNA/RNA non-specific endonuclease	-	-	-	-	-
1805	SEN1715		1821260	1822219		1428	1631	102	112	110	7	-3.86507	0	SEN1715	-	outer membrane protein	-	-	-	-	-
1806	SEN1716	1823026	1823026	1822268		106	106	9	125	119	10	0.152003	0.210259	SEN1716	ydiY	outer membrane protein	0	-	-	-	-
1807	SEN1717	1823315	1823315	1824247	1824292	507	497	34	515	501	35	0.0418202	0.726277	SEN1717	pfkB	6-phosphofructokinase	Glycolysis / Gluconeogenesis, Pentose phosphate pathway, Fructose and mannose metabolism, Galactose metabolism	-	-	-	-
1808	SEN1718	1824332	1824343	1824633	1824645	80	78	17	143	118	29	0.770518	7.54344e-05	SEN1718	ydiZ	hypothetical protein	0	-	-	-	-
1809	SEN1719	1824736	1824740	1825600	1826202	2046	1908	147	1752	1815	136	-0.11221	0.123083	SEN1719	-	hypothetical protein	-	-	-	-	-
1810	SEN1720	1826207	1826179	1825643	1824725	439	442	52	490	474	59	0.182203	0.815829	SEN1720	yniB	hypothetical protein	0	-	-	-	-
1811	SEN1721	1826322	1826328	1826996	1827024	364	292	31	276	350	30	-0.0473057	0.0430242	SEN1721	yniC	2-deoxyglucose-6-phosphatase	0	-	-	-	-
1812	SEN1722		1827134	1827733		39	39	4	54	58	6	0.584963	0.0519624	SEN1722	ydjM	hypothetical protein	0	-	-	-	-
1813	SEN1723	1827870	1827870	1829261	1829602	202	175	8	246	248	11	0.459432	0.0451786	SEN1723	ydjN	sodium:dicarboxylate symporter	0	-	-	-	-
1814	SEN1724	1829606	1829606	1829364	1829057	59	88	19	75	89	22	0.211504	0.3885	SEN1724	cedA	cell division modulator	0	DNA binding [GO:0003677]; cell cycle [GO:0007049]; cell division [GO:0051301]	cell cycle [GO:0007049]; cell division [GO:0051301]	DNA binding [GO:0003677]	0
1815	SEN1725	1829971	1829971	1832223	1832481	1152	1321	35	1239	1286	36	0.040642	0.856975	SEN1725	katE	hydroperoxidase II	Amyotrophic lateral sclerosis (ALS), Tryptophan metabolism, Methane metabolism	-	-	-	-
1816	SEN1726	1833025	1833025	1832267	1830276	155	143	12	202	207	17	0.5025	0.0183782	SEN1726	-	hypothetical protein	-	cytoplasm [GO:0005737]; chitin disaccharide deacetylase activity [GO:0036311]; metal ion binding [GO:0046872]; chitin catabolic process [GO:0006032]; diacetylchitobiose catabolic process [GO:0052777]; polysaccharide catabolic process [GO:0000272]	chitin catabolic process [GO:0006032]; diacetylchitobiose catabolic process [GO:0052777]; polysaccharide catabolic process [GO:0000272]	chitin disaccharide deacetylase activity [GO:0036311]; metal ion binding [GO:0046872]	cytoplasm [GO:0005737]
1817	SEN1727		1834393	1833038		53	66	2	59	54	2	0	0.7565	SEN1727	celF	phospho-beta-glucosidase B	Glycolysis / Gluconeogenesis	-	-	-	-
1818	SEN1728	1835294	1835282	1834518	1834518	255	234	20	313	351	28	0.485427	0.0449378	SEN1728	celD	DNA-binding transcriptional regulator ChbR	0	-	-	-	-
1819	SEN1729	1835760	1835718	1835371	1835330	224	224	41	337	309	60	0.549339	0.00420079	SEN1729	celC	PTS system N,N'-diacetylchitobiose-specific transporter subunit IIA	Phosphotransferase system (PTS)	-	-	-	-
1820	SEN1730	1837127	1837127	1835769	1835762	326	308	15	635	743	33	1.1375	3.97849e-16	SEN1730	celB	PTS system N,N'-diacetylchitobiose-specific transporter subunit IIC	Phosphotransferase system (PTS)	-	-	-	-
1821	SEN1731	1837625	1837530	1837210	1837128	938	895	183	835	915	179	-0.0318841	0.0107953	SEN1731	celA	PTS system N,N'-diacetylchitobiose-specific transporter subunit IIB	Phosphotransferase system (PTS)	-	-	-	-
1822	SEN1732	1838189	1838172	1837831	1837790	13553	13881	2584	13502	13042	2547	-0.0208071	0.0291471	SEN1732	osmE	DNA-binding transcriptional activator OsmE	0	-	-	-	-
1823	predicted RNA_129	1837806			1838178	14327	14148	2459	13643	13106	2353	-0.0635704	0.0205528	predicted RNA	-	antisense: osmE	-	-	-	-	-
1824	SEN1733	1838389	1838391	1839218	1839218	403	344	29	397	472	34	0.229482	0.760658	SEN1733	nadE	NAD synthetase	Nicotinate and nicotinamide metabolism,Nitrogen metabolism	ATP binding [GO:0005524]; NAD+ synthase (glutamine-hydrolyzing) activity [GO:0003952]; NAD+ synthase activity [GO:0008795]; NAD biosynthetic process [GO:0009435]	NAD biosynthetic process [GO:0009435]	ATP binding [GO:0005524]; NAD+ synthase (glutamine-hydrolyzing) activity [GO:0003952]; NAD+ synthase activity [GO:0008795]	0
1825	SEN1734	1839312	1839312	1840220	1840232	516	432	33	475	526	36	0.125531	0.975134	SEN1734	-	nucleotide excision repair endonuclease	-	-	-	-	-
1826	SEN1735	1840831	1840780	1840295	1840287	569	629	79	340	378	48	-0.718818	2.43225e-12	SEN1735	spy	hypothetical protein	0	-	-	-	-
1827	SEN1736		1842084	1841116		35	43	2	64	43	3	0.584963	0.0919715	SEN1736	astE	succinylglutamate desuccinylase	Arginine and proline metabolism	hydrolase activity, acting on ester bonds [GO:0016788]; succinylglutamate desuccinylase activity [GO:0009017]; zinc ion binding [GO:0008270]; arginine catabolic process to glutamate [GO:0019544]; arginine catabolic process to succinate [GO:0019545]	arginine catabolic process to glutamate [GO:0019544]; arginine catabolic process to succinate [GO:0019545]	hydrolase activity, acting on ester bonds [GO:0016788]; succinylglutamate desuccinylase activity [GO:0009017]; zinc ion binding [GO:0008270]	0
1828	SEN1737		1843420	1842077		63	73	3	76	87	4	0.415037	0.189547	SEN1737	astB	succinylarginine dihydrolase	Arginine and proline metabolism	N-succinylarginine dihydrolase activity [GO:0009015]; arginine catabolic process to glutamate [GO:0019544]; arginine catabolic process to succinate [GO:0019545]	arginine catabolic process to glutamate [GO:0019544]; arginine catabolic process to succinate [GO:0019545]	N-succinylarginine dihydrolase activity [GO:0009015]	0
1829	SEN1738		1844895	1843417		120	108	4	117	115	5	0.321928	0.717914	SEN1738	astD	succinylglutamic semialdehyde dehydrogenase	Arginine and proline metabolism	succinylglutamate-semialdehyde dehydrogenase activity [GO:0043824]; arginine catabolic process to glutamate [GO:0019544]; arginine catabolic process to succinate [GO:0019545]	arginine catabolic process to glutamate [GO:0019544]; arginine catabolic process to succinate [GO:0019545]	succinylglutamate-semialdehyde dehydrogenase activity [GO:0043824]	0
1830	SEN1739		1845926	1844892		52	50	3	79	85	5	0.736966	0.00257025	SEN1739	astA	arginine succinyltransferase	Arginine and proline metabolism	arginine N-succinyltransferase activity [GO:0008791]; arginine catabolic process to glutamate [GO:0019544]; arginine catabolic process to succinate [GO:0019545]	arginine catabolic process to glutamate [GO:0019544]; arginine catabolic process to succinate [GO:0019545]	arginine N-succinyltransferase activity [GO:0008791]	0
1831	SEN1740		1847143	1845917		49	34	2	64	63	3	0.584963	0.0212352	SEN1740	astC	bifunctional succinylornithine transaminase/acetylornithine transaminase	Arginine and proline metabolism	pyridoxal phosphate binding [GO:0030170]; succinylornithine transaminase activity [GO:0043825]; arginine catabolic process to glutamate [GO:0019544]; arginine catabolic process to succinate [GO:0019545]; ornithine catabolic process [GO:0006593]	arginine catabolic process to glutamate [GO:0019544]; arginine catabolic process to succinate [GO:0019545]; ornithine catabolic process [GO:0006593]	pyridoxal phosphate binding [GO:0030170]; succinylornithine transaminase activity [GO:0043825]	0
1832	SEN1741	1847589	1847589	1848395	1848455	165	178	13	115	136	10	-0.378512	0.0282504	SEN1741	xthA	exonuclease III	Base excision repair	-	-	-	-
1833	SEN1742	1848468	1848468	1848884	1849126	1273	1389	205	306	276	45	-2.18763	3.79107e-206	SEN1742	-	pyrimidine (deoxy)nucleoside triphosphate pyrophosphohydrolase	-	-	-	-	-
1834	SEN1743	1849119	1849119	1848844	1848700	1520	1653	370	391	397	93	-1.99222	1.48871e-151	SEN1743	-	hypothetical protein	-	-	-	-	-
1835	SEN1744	1849358	1849358	1850701	1850701	371	377	17	497	516	24	0.4975	0.0296016	SEN1744	gdhA	glutamate dehydrogenase	Nitrogen metabolism,Alanine, aspartate and glutamate metabolism,Arginine and proline metabolism	-	-	-	-
1836	SEN1745	1852680	1852680	1850731	1850227	610	568	19	527	523	17	-0.160465	0.123873	SEN1745	topB	DNA topoisomerase III	0	-	-	-	-
1837	SEN1746	1853730	1853728	1852685	1852681	323	302	19	275	302	18	-0.0780025	0.0179739	SEN1746	selD	selenophosphate synthetase	Selenoamino acid metabolism	-	-	-	-
1838	SEN1747	1854398	1854397	1853846	1853846	244	257	29	205	210	24	-0.273018	0.00828163	SEN1747	ydjA	hypothetical protein	0	-	-	-	-
1839	SEN1748	1854571	1854571	1856427	1856521	302	264	9	359	403	13	0.530515	0.115182	SEN1748	sppA	protease 4	0	-	-	-	-
1840	SEN1749		1856523	1857539		75	75	4	115	143	8	1	2.19217e-05	SEN1749	ansA	asparaginase	Cyanoamino acid metabolism,Nitrogen metabolism,Alanine, aspartate and glutamate metabolism	-	-	-	-
1841	SEN1750	1857566	1857566	1858222		81	69	7	106	94	10	0.514573	0.0199181	SEN1750	pncA	nicotinamidase/pyrazinamidase	0	-	-	-	-
1842	SEN1751		1859683	1858325		32	18	1	39	38	1	0	0.0196276	SEN1751	-	metabolite transport protein	-	-	-	-	-
1843	SEN1752		1860643	1859819		97	106	7	115	94	8	0.192645	0.586162	SEN1752	-	DeoR family transcriptional regulator	-	-	-	-	-
1844	SEN1753		1861690	1860707		40	28	2	81	73	5	1.32193	1.90286e-07	SEN1753	-	oxidoreductase	-	-	-	-	-
1845	SEN1754		1862647	1861700		21	23	1	53	29	2	1	0.000467598	SEN1754	-	sugar kinase	-	-	-	-	-
1846	SEN1755		1863488	1862652		30	28	2	48	64	4	1	0.000176982	SEN1755	-	aldolase	-	-	-	-	-
1847	SEN1756		1864553	1863510		17	20	1	19	32	1	0	0.112579	SEN1756	-	oxidoreductase	-	-	-	-	-
1848	SEN1757		1865943	1864564		9	8	0	19	16	0	-	0.00175713	SEN1757	-	membrane transport protein	-	-	-	-	-
1849	SEN1758		1867046	1865970		18	24	1	24	30	1	0	0.226616	SEN1758	-	oxidoreductase	-	-	-	-	-
1850	SEN1760	1868218	1868218	1867940	1867692	1242	1436	309	2866	2916	680	1.13793	0.00567367	SEN1760	yeaC	hypothetical protein	0	-	-	-	-
1851	predicted RNA_130	1867930			1868383	1851	2213	288	3898	4109	579	1.00749	0.0685127	predicted RNA	-	antisense: yeaA yeaC	-	-	-	-	-
1852	SEN1761	1868703	1868703	1868260	1868219	1156	1382	184	1834	1911	277	0.59018	0.0794929	SEN1761	yeaA	methionine sulfoxide reductase B	0	-	-	-	-
1853	SEN1762	1868785	1869015	1870010	1870010	16329	16870	1073	28899	32312	2021	0.913419	0.233622	SEN1762	gapA	glyceraldehyde 3-phosphate dehydrogenase A	Glycolysis / Gluconeogenesis,Alzheimer's disease	-	-	-	-
1854	predicted RNA_131	1869989			1868882	16593	17220	983	29687	32662	1850	0.912262	0.223333	predicted RNA	-	antisense: thrL	-	-	-	-	-
1855	SEN1763	1870011	1870339	1871223	1871264	216	216	15	620	582	44	1.55254	4.5561e-35	SEN1763	yeaD	hypothetical protein	Glycolysis / Gluconeogenesis	-	-	-	-
1856	SEN1764		1872170	1871322		105	113	8	118	129	9	0.169925	0.276213	SEN1764	-	oxidoreductase	-	-	-	-	-
1857	SEN1765		1873472	1872276		39	64	2	62	60	3	0.584963	0.341163	SEN1765	-	regulatory protein	-	-	-	-	-
1858	SEN1766	1874550	1874508	1873762	1873742	4439	4984	406	1918	1731	160	-1.34341	4.64586e-11	SEN1766	mipA	outer membrane protein	0	-	-	-	-
1859	predicted RNA_132	1873921			1874346	3105	3459	496	1331	1220	196	-1.33949	1.81324e-12	predicted RNA	-	antisense: mipA	-	-	-	-	-
1860	SEN1767	1874783	1874935	1876869	1876979	9413	8891	304	6853	8060	253	-0.264934	0.00987081	SEN1767	yeaG	serine kinase	0	-	-	-	-
1861	predicted RNA_133	1875232			1874876	2877	2535	488	2344	2765	471	-0.0511541	0.219105	predicted RNA	-	antisense: thrL	-	-	-	-	-
1862	predicted RNA_134	1876329			1876178	980	898	398	650	756	304	-0.388697	0.557611	predicted RNA	-	antisense: thrL	-	-	-	-	-
1863	predicted RNA_135	1876429			1876406	145	129	368	95	119	294	-0.32389	0.130985	predicted RNA	-	antisense: thrL	-	-	-	-	-
1864	predicted RNA_136	1876759			1876629	785	815	393	545	665	304	-0.370458	0.000576939	predicted RNA	-	antisense: thrL	-	-	-	-	-
1865	SEN1768	1876992	1876992	1878278	1878283	1648	1814	86	1504	1496	76	-0.178337	0.0153693	SEN1768	yeaH	hypothetical protein	0	0	0	0	0
1866	SEN1769	1878918	1878918	1880411	1880411	233	264	10	227	243	10	0	0.118213	SEN1769	yeaJ	membrane protein	0	-	-	-	-
1867	SEN1770	1880427	1880461	1880979	1881069	232	254	30	189	190	24	-0.321928	0.0033952	SEN1770	yeaK	hypothetical protein	0	-	-	-	-
1868	SEN1771	1881289	1881289	1881735		97	76	12	58	63	9	-0.415037	0.0317103	SEN1771	yeaL	hypothetical protein	0	integral component of plasma membrane [GO:0005887]	0	0	integral component of plasma membrane [GO:0005887]
1869	SEN1772		1882509	1881715		83	97	7	89	78	6	-0.222392	0.785383	SEN1772	yeaM	transcriptional regulator	0	-	-	-	-
1870	SEN1773		1882610	1883794		54	51	2	50	58	3	0.584963	0.905267	SEN1773	yeaN	hypothetical protein	0	-	-	-	-
1871	SEN1774	1883885	1883913	1884260	1884837	353	303	60	373	365	69	0.201634	0.746038	SEN1774	yeaO	bacteriophage protein	0	-	-	-	-
1872	SEN1775	1884557	1884557	1884246	1883885	487	386	90	510	504	106	0.236067	0.380601	SEN1775	-	hypothetical protein	-	-	-	-	-
1873	SEN1776	1884877	1884877	1884626	1884558	118	110	29	107	100	27	-0.103093	0.704687	SEN1776	yaoF	hypothetical protein	0	-	-	-	-
1874	SEN1777	1885565	1885558	1885310	1885203	1253	1145	310	842	756	210	-0.561879	0.522143	SEN1777	yeaQ	hypothetical protein	0	-	-	-	-
1875	predicted RNA_137	1885428			1885516	609	508	404	389	397	290	-0.478302	5.50557e-07	predicted RNA	-	antisense: yeaQ	-	-	-	-	-
1876	SEN1778	1885751	1885751	1885566	1885566	51	55	18	50	54	18	0	0.904577	SEN1778	-	hypothetical protein	-	-	-	-	-
1877	SEN1779	1886513	1886513	1885872	1885752	63	59	6	89	110	10	0.736966	0.000508541	SEN1779	-	hypothetical protein	-	-	-	-	-
1878	SEN1780	1886927	1886925	1886743	1886743	20	39	10	54	37	16	0.678072	0.0154365	SEN1780	yoaG	hypothetical protein	0	-	-	-	-
1879	SEN1781		1887290	1886928		17	29	4	47	28	6	0.584963	0.00596003	SEN1781	yeaR	hypothetical protein	0	-	-	-	-
1880	SEN1782	1888119	1888102	1887464	1887462	437	407	42	518	583	56	0.415037	0.0464576	SEN1782	yeaS	leucine export protein LeuE	0	-	-	-	-
1881	SEN1783	1888844	1888844	1888299	1888196	601	609	71	530	580	66	-0.105353	0.196744	SEN1783	-	chorismate mutase	-	-	-	-	-
1882	SEN1785	1889110	1889160	1889408	1890459	1927	1873	491	1356	1520	380	-0.369724	0.00431406	SEN1785	-	hypothetical protein	-	-	-	-	-
1883	SEN1786	1890510	1890510	1889662	1889110	532	516	39	331	374	27	-0.530515	3.09416e-08	SEN1786	-	transcriptional regulator	-	-	-	-	-
1884	SEN1787	1891189	1891172	1890579	1890511	219	252	25	159	157	17	-0.556393	0.000150764	SEN1787	-	regulatory protein	-	-	-	-	-
1885	SEN1788		1892105	1891317		47	63	4	51	45	4	0	0.470728	SEN1788	aadA	aminoglycoside resistance protein	0	-	-	-	-
1886	SEN1789	1892861	1892861	1892214	1892214	260	248	25	169	201	18	-0.473931	0.000352817	SEN1789	-	hypothetical protein	-	-	-	-	-
1887	SEN_t028	1893049			1892976	94	69	71	24	37	27	-1.39486	1.16733e-10	SEN_t028	-	Anticodon: TCT	-	-	-	-	-
1888	SEN1790	1893387	1893384	1893058	1893050	1127	1065	215	472	479	95	-1.17834	5.89184e-27	SEN1790	-	hypothetical protein	-	-	-	-	-
1889	SEN1791	1893578	1893578	1894711	1894722	327	336	18	285	277	16	-0.169925	0.00122337	SEN1791	-	hypothetical protein	-	-	-	-	-
1890	SEN1792		1895383	1894793		43	42	4	45	47	5	0.321928	0.666185	SEN1792	-	ABC transporter ATP-binding protein	-	-	-	-	-
1891	SEN1793		1896174	1895377		38	33	2	46	34	3	0.584963	0.613633	SEN1793	-	ABC transporter ATP-binding protein	-	-	-	-	-
1892	SEN1794		1896980	1896168		24	31	2	49	36	3	0.584963	0.0182494	SEN1794	-	inner membrane transport protein	-	-	-	-	-
1893	SEN1795		1897944	1896970		9	13	0	18	21	1	-	0.00855785	SEN1795	-	inner membrane transport protein	-	-	-	-	-
1894	SEN1796		1899578	1897944		97	90	3	89	84	3	0	0.816265	SEN1796	-	substrate-binding transport protein	-	-	-	-	-
1895	SEN1797	1900192	1900260	1900574	1900574	176	206	39	245	232	49	0.329308	0.124135	SEN1797	-	lipoprotein	-	-	-	-	-
1896	SEN1798	1900723	1900723	1901253	1901253	291	270	34	117	125	15	-1.18057	1.78566e-15	SEN1798	-	cytochrome	-	-	-	-	-
1897	SEN1799		1902379	1901336		126	110	7	142	95	7	0	0.812112	SEN1799	-	hypothetical protein	-	-	-	-	-
1898	SEN1800	1903198	1903185	1902718	1902619	5374	5045	717	11433	12781	1702	1.24719	0.0140871	SEN1800	-	heat shock protein	-	-	-	-	-
1899	predicted RNA_138	1903214			1903199	87	97	373	215	238	932	1.32115	5.45839e-16	predicted RNA	-	antisense: thrL	-	-	-	-	-
1900	predicted RNA_139	1902739			1903226	5578	5347	721	11828	12836	1661	1.20398	0.0163804	predicted RNA	-	antisense: SEN1800	-	-	-	-	-
1901	SEN1801	1903724	1903610	1903338	1903215	131	122	29	90	107	23	-0.334419	0.14151	SEN1801	-	hypothetical protein	-	-	-	-	-
1902	SEN1802	1903965	1904313	1904657	1905229	4068	4879	835	3200	3286	617	-0.436506	0.00173487	SEN1802	-	lysozyme inhibitor	-	-	-	-	-
1903	SEN_t029	1905488			1905415	30	23	23	11	6	8	-1.52356	5.32786e-10	SEN_t029	-	Anticodon: CCT	-	-	-	-	-
1904	SEN1803	1906515	1906436	1905879	1905870	6155	6673	740	2019	2121	243	-1.60657	3.85501e-13	SEN1803	pagC	outer membrane invasion protein PagC	Two-component system	-	-	-	-
1905	predicted RNA_140	1905932			1906466	6204	6671	775	1969	2221	257	-1.59243	7.47677e-13	predicted RNA	-	antisense: pagC	-	-	-	-	-
1906	SEN1804	1907248	1907248	1907511	1907511	88	88	21	46	79	15	-0.485427	0.0313795	SEN1804	pagD	outer membrane virulence protein PagD	Two-component system	-	-	-	-
1907	SEN1805		1907643	1907855		22	24	6	9	15	3	-1	0.00380461	SEN1805	-	cold shock protein CspH	-	-	-	-	-
1908	SEN1806	1908140	1908271	1908792	1908792	469	542	62	696	727	89	0.521537	3.12267e-06	SEN1806	envE	lipoprotein	0	-	-	-	-
1909	SEN1807	1908793	1908983	1909222	1909251	127	164	39	213	215	58	0.572579	0.00324012	SEN1807	msgA	virulence protein MsgA	0	-	-	-	-
1910	SEN1810	1912607	1912607	1911483	1911483	2056	2194	121	301	347	19	-2.67094	0	SEN1810	-	bacteriophage protein	-	-	-	-	-
1911	SEN1811	1914446	1914318	1913068	1913039	10692	11113	561	14733	15462	793	0.49932	0.904683	SEN1811	icdA	isocitrate dehydrogenase	Citrate cycle (TCA cycle), Glutathione metabolism, Reductive carboxylate cycle (CO2 fixation)	-	-	-	-
1912	predicted RNA_141	1913102			1914383	10899	11756	569	15279	16257	808	0.505927	0.882864	predicted RNA	-	antisense: icdA	-	-	-	-	-
1913	SEN1812	1914490	1914490	1915155		117	104	10	161	150	15	0.584963	0.00756763	SEN1812	ymfC	ribosomal large subunit pseudouridine synthase B	0	-	-	-	-
1914	SEN1813		1915152	1915481	1915492	69	71	13	85	94	17	0.387023	0.0601934	SEN1813	-	hypothetical protein	-	-	-	-	-
1915	SEN1814	1915493	1915493	1915954	1915954	125	109	16	112	144	18	0.169925	0.441633	SEN1814	ymfB	mutT family protein	0	-	-	-	-
1916	SEN1815	1916005	1916008	1917114	1917115	522	488	29	488	476	28	-0.0506261	0.31096	SEN1815	trmU	tRNA-specific 2-thiouridylase MnmA	0	-	-	-	-
1917	SEN1816	1917117	1917195	1917842	1917842	104	106	10	160	156	16	0.678072	0.00130879	SEN1816	ycfC	hypothetical protein	0	-	-	-	-
1918	SEN1817	1917846	1917846	1919216	1919219	360	346	16	445	519	23	0.523562	0.0355106	SEN1817	purB	adenylosuccinate lyase	Alanine, aspartate and glutamate metabolism, Purine metabolism	-	-	-	-
1919	SEN1818	1919320	1919340	1920014		4672	4880	455	3026	3235	304	-0.581795	0.000436308	SEN1818	phoP	DNA-binding transcriptional regulator PhoP	Two-component system	-	-	-	-
1920	predicted RNA_142	1919944			1919389	4212	4238	489	2657	2763	320	-0.611763	0.00104192	predicted RNA	-	antisense: thrL	-	-	-	-	-
1921	SEN1819		1920014	1921477	1921477	1725	1856	78	1628	1812	77	-0.0186157	0.0952825	SEN1819	phoQ	sensor protein PhoQ	Two-component system	-	-	-	-
1922	SEN1820	1921490	1921558	1922679	1922682	722	675	40	526	545	31	-0.367732	0.00193641	SEN1820	ycfD	hypothetical protein	0	-	-	-	-
1923	SEN1821		1924053	1922719		121	124	5	174	169	8	0.678072	0.0100391	SEN1821	-	hypothetical protein	-	-	-	-	-
1924	SEN1822	1925286	1925286	1924057	1924057	337	364	18	391	416	21	0.222392	0.965015	SEN1822	pepT	peptidase T	0	cytoplasm [GO:0005737]; metallopeptidase activity [GO:0008237]; tripeptide aminopeptidase activity [GO:0045148]; zinc ion binding [GO:0008270]; peptide catabolic process [GO:0043171]	peptide catabolic process [GO:0043171]	metallopeptidase activity [GO:0008237]; tripeptide aminopeptidase activity [GO:0045148]; zinc ion binding [GO:0008270]	cytoplasm [GO:0005737]
1925	SEN1823	1925537	1925537	1926673		264	285	15	441	469	26	0.793549	3.07078e-05	SEN1823	potA	putrescine/spermidine ABC transporter ATPase	ABC transporters	-	-	-	-
1926	SEN1824		1926657	1927520	1927520	100	109	7	140	153	11	0.652077	0.00858675	SEN1824	potB	spermidine/putrescine ABC transporter membrane protein	ABC transporters	-	-	-	-
1927	SEN1825		1927849	1928859		77	100	5	123	106	7	0.485427	0.0286475	SEN1825	sifA	secreted effector protein	0	-	-	-	-
1928	SEN1826	1929152	1929175	1929954	1929978	143	129	11	135	182	13	0.241008	0.249197	SEN1826	potC	spermidine/putrescine ABC transporter membrane protein	ABC transporters	-	-	-	-
1929	SEN1827	1929979	1929979	1931025	1932122	314	322	19	435	490	29	0.610053	0.00957698	SEN1827	potD	spermidine/putrescine ABC transporter substrate-binding protein	ABC transporters	-	-	-	-
1930	SEN1828	1931946	1931928	1931107	1930844	431	391	32	361	408	30	-0.0931094	0.0439297	SEN1828	-	NAD-dependent deacetylase	-	-	-	-	-
1931	SEN1829	1932858	1932858	1931947	1931947	176	167	12	200	198	14	0.222392	0.315399	SEN1829	ycfX	N-acetyl-D-glucosamine kinase	Amino sugar and nucleotide sugar metabolism	ATP binding [GO:0005524]; N-acetylglucosamine kinase activity [GO:0045127]; zinc ion binding [GO:0008270]; N-acetylglucosamine metabolic process [GO:0006044]; peptidoglycan turnover [GO:0009254]	N-acetylglucosamine metabolic process [GO:0006044]; peptidoglycan turnover [GO:0009254]	ATP binding [GO:0005524]; N-acetylglucosamine kinase activity [GO:0045127]; zinc ion binding [GO:0008270]	0
1932	SEN1830		1934131	1932887	1932887	198	150	9	231	212	11	0.289507	0.0754015	SEN1830	ycfW	outer membrane-specific lipoprotein transporter subunit LolE	ABC transporters	-	-	-	-
1933	SEN1831		1934832	1934131		236	234	21	251	237	22	0.0671142	0.558542	SEN1831	ycfV	lipoprotein transporter ATP-binding subunit	ABC transporters	-	-	-	-
1934	SEN1832	1936024	1936024	1934825		234	223	12	233	222	12	0	0.397422	SEN1832	ycfU	outer membrane-specific lipoprotein transporter subunit LolC	0	-	-	-	-
1935	SEN1833	1936283	1936362	1939808	1939808	551	565	10	583	599	11	0.137504	0.953125	SEN1833	mfd	transcription-repair coupling factor	Nucleotide excision repair	-	-	-	-
1936	SEN1834		1939956	1940921		124	149	9	96	92	6	-0.584963	0.0138023	SEN1834	ycfS	hypothetical protein	0	-	-	-	-
1937	SEN1835	1941275	1941275	1941018	1940991	268	257	65	136	147	36	-0.852443	4.54308e-09	SEN1835	ycfR	hypothetical protein	0	-	-	-	-
1938	SEN1836	1941510	1941517	1942152	1942165	410	500	46	567	497	54	0.231326	0.317967	SEN1836	ycfQ	TetR family regulatory protein	0	-	-	-	-
1939	SEN1837	1942768	1942765	1942226	1942192	845	1005	110	942	860	109	-0.0131754	0.0078243	SEN1837	ycfJ	hypothetical protein	0	-	-	-	-
1940	SEN1838	1944248	1944248	1942944	1942944	371	388	18	270	248	13	-0.469485	4.90431e-08	SEN1838	ndh	NADH dehydrogenase	Oxidative phosphorylation	-	-	-	-
1941	SEN1839	1945069	1945045	1944503	1944468	1493	1369	169	1165	1337	151	-0.162475	0.0616433	SEN1839	ycfP	hypothetical protein	0	0	0	0	0
1942	SEN1840	1946095	1946095	1945070	1945070	386	399	24	378	378	24	0	0.0762237	SEN1840	-	beta-hexosaminidase	-	cytoplasm [GO:0005737]; beta-N-acetylhexosaminidase activity [GO:0004563]; carbohydrate metabolic process [GO:0005975]; cell cycle [GO:0007049]; cell division [GO:0051301]; cell wall organization [GO:0071555]; peptidoglycan biosynthetic process [GO:0009252]; peptidoglycan turnover [GO:0009254]; regulation of cell shape [GO:0008360]	carbohydrate metabolic process [GO:0005975]; cell cycle [GO:0007049]; cell division [GO:0051301]; cell wall organization [GO:0071555]; peptidoglycan biosynthetic process [GO:0009252]; peptidoglycan turnover [GO:0009254]; regulation of cell shape [GO:0008360]	beta-N-acetylhexosaminidase activity [GO:0004563]	cytoplasm [GO:0005737]
1943	SEN1841		1946930	1946106	1946096	129	152	11	158	152	12	0.125531	0.455996	SEN1841	ycfN	thiamine kinase	Thiamine metabolism	ATP binding [GO:0005524]; thiamine kinase activity [GO:0019165]; thiamine diphosphate biosynthetic process [GO:0009229]; thiamine metabolic process [GO:0006772]	thiamine diphosphate biosynthetic process [GO:0009229]; thiamine metabolic process [GO:0006772]	ATP binding [GO:0005524]; thiamine kinase activity [GO:0019165]	0
1944	SEN1842	1947555	1947549	1946911		233	296	26	251	224	24	-0.115477	0.0258454	SEN1842	ycfM	lipoprotein	0	-	-	-	-
1945	SEN1843	1947939	1947937	1947563	1947559	232	225	39	181	217	35	-0.156119	0.0569296	SEN1843	ycfL	lipoprotein	0	-	-	-	-
1946	SEN1844	1948316	1948299	1947940	1947940	235	270	45	257	282	49	0.122857	0.60455	SEN1844	ycfF	purine nucleoside phosphoramidase	0	-	-	-	-
1947	SEN1845		1948641	1950815		70	76	2	100	94	2	0	0.0247694	SEN1845	fhuE	ferric-rhodotorulic acid outer membrane transporter	0	-	-	-	-
1948	SEN1846	1952393	1952333	1950900	1950883	608	601	27	542	565	25	-0.111031	0.194328	SEN1846	ptsG	PTS system glucose-specific transporter subunit IIBC	Amino sugar and nucleotide sugar metabolism, Glycolysis / Gluconeogenesis, Phosphotransferase system (PTS)	-	-	-	-
1949	SEN1847	1953425	1953425	1952628	1952580	491	500	40	477	526	41	0.0356239	0.69203	SEN1847	ycfH	metallodependent hydrolase	0	-	-	-	-
1950	SEN1848		1954440	1953436	1953436	343	320	21	266	279	17	-0.304855	0.000403319	SEN1848	holB	DNA polymerase III subunit delta'	Pyrimidine metabolism, DNA replication, Purine metabolism, Mismatch repair, Homologous recombination	-	-	-	-
1951	SEN1849		1955078	1954437		163	189	17	172	187	18	0.0824622	0.946379	SEN1849	tmk	thymidylate kinase	Pyrimidine metabolism	ATP binding [GO:0005524]; thymidylate kinase activity [GO:0004798]; dTDP biosynthetic process [GO:0006233]; dTTP biosynthetic process [GO:0006235]	dTDP biosynthetic process [GO:0006233]; dTTP biosynthetic process [GO:0006235]	ATP binding [GO:0005524]; thymidylate kinase activity [GO:0004798]	0
1952	SEN1850	1956024	1956024	1955068		119	141	8	168	165	11	0.459432	0.0584272	SEN1850	yceG	hypothetical protein	0	-	-	-	-
1953	SEN1851	1956902	1956902	1956093	1956093	165	177	13	181	214	16	0.29956	0.320733	SEN1851	pabC	4-amino-4-deoxychorismate lyase	Folate biosynthesis	-	-	-	-
1954	SEN1852	1958352	1958231	1957026	1957008	3228	2624	156	2662	3020	155	-0.00927781	0.10715	SEN1852	fabF	3-oxoacyl-(acyl carrier protein) synthase II	Fatty acid biosynthesis	-	-	-	-
1955	SEN1853	1958622	1958589	1958353	1958353	6039	4777	1469	8498	8504	2356	0.681505	0.464155	SEN1853	acpP	acyl carrier protein	0	cytoplasm [GO:0005737]; ACP phosphopantetheine attachment site binding involved in fatty acid biosynthetic process [GO:0000036]	0	ACP phosphopantetheine attachment site binding involved in fatty acid biosynthetic process [GO:0000036]	cytoplasm [GO:0005737]
1956	predicted RNA_143	1958633			1958623	164	138	884	200	226	1276	0.52951	0.00859512	predicted RNA	-	antisense: thrL	-	-	-	-	-
1957	predicted RNA_144	1958265			1959088	11413	9297	809	14255	15114	1171	0.533529	0.944843	predicted RNA	-	antisense: acpP fabG	-	-	-	-	-
1958	SEN1854	1959479	1959479	1958745	1958634	3058	2716	253	3454	3883	328	0.374558	0.347035	SEN1854	fabG	3-ketoacyl-ACP reductase	Fatty acid biosynthesis	-	-	-	-
1959	SEN1855	1960421	1960421	1959492	1959480	905	761	57	1035	1124	76	0.415037	1.40426e-05	SEN1855	fabD	malonyl CoA-acyl carrier protein transacylase	Fatty acid biosynthesis	-	-	-	-
1960	SEN1856	1961390	1961390	1960437	1960422	413	374	26	598	695	44	0.758992	6.86122e-06	SEN1856	fabH	3-oxoacyl-ACP synthase	Fatty acid biosynthesis	-	-	-	-
1961	SEN1857	1962554	1962519	1961470	1961391	364	298	20	605	612	38	0.925999	1.70989e-07	SEN1857	plsX	glycerol-3-phosphate acyltransferase PlsX	0	-	-	-	-
1962	predicted RNA_145	1962518			1963224	11040	10449	978	18425	19651	1770	0.855843	0.0859444	predicted RNA	-	antisense: yceD rpmF plsX	-	-	-	-	-
1963	SEN1858	1962907	1962856	1962683	1962558	3875	3399	1346	6654	6941	2567	0.931405	0.690176	SEN1858	rpmF	50S ribosomal protein L32	Ribosome	large ribosomal subunit [GO:0015934]; structural constituent of ribosome [GO:0003735]; translation [GO:0006412]	translation [GO:0006412]	structural constituent of ribosome [GO:0003735]	large ribosomal subunit [GO:0015934]
1964	SEN1859	1963552	1963429	1962908	1962908	3599	3610	444	5813	5710	724	0.70543	0.718251	SEN1859	yceD	hypothetical protein	0	-	-	-	-
1965	SEN1860	1963627	1963627	1964211	1964245	202	170	20	250	237	27	0.432959	0.0455454	SEN1860	yceF	Maf-like protein	0	-	-	-	-
1966	SEN1861	1965456	1965452	1964709	1964709	75	111	8	143	122	11	0.459432	0.00454222	SEN1861	-	inner membrane lipoprotein	-	-	-	-	-
1967	SEN1862		1966567	1965608		104	96	6	128	109	8	0.415037	0.128589	SEN1862	rluC	23S rRNA pseudouridylate synthase C	0	-	-	-	-
1968	SEN1863	1966797	1967141	1970347	1970347	1143	1133	22	1526	1592	31	0.494765	0.000487327	SEN1863	rne	ribonuclease E	RNA degradation	-	-	-	-
1969	SEN1864	1971561	1971547	1970594	1970594	7139	7012	477	599	640	42	-3.50553	0	SEN1864	flgL	flagellar hook-associated protein FlgL	Flagellar assembly	-	-	-	-
1970	predicted RNA_146	1970658			1970969	2310	2301	476	220	228	47	-3.34023	0	predicted RNA	-	antisense: flgL	-	-	-	-	-
1971	predicted RNA_147	1971097			1972682	12292	13713	528	1068	1024	43	-3.61813	0	predicted RNA	-	antisense: flgK flgL	-	-	-	-	-
1972	SEN1865	1973223	1973223	1971562	1971562	10695	11866	437	824	793	31	-3.81729	0	SEN1865	flgK	flagellar hook-associated protein FlgK	Flagellar assembly	-	-	-	-
1973	predicted RNA_148	1972752			1972869	737	659	381	33	36	19	-4.32572	0	predicted RNA	-	antisense: flgK	-	-	-	-	-
1974	SEN1866		1974238	1973288		414	402	27	73	97	5	-2.43296	9.2483e-89	SEN1866	flgJ	flagellar rod assembly protein/muramidase FlgJ	0	-	-	-	-
1975	SEN1867		1975335	1974238		457	427	25	104	79	5	-2.32193	7.12173e-90	SEN1867	flgI	flagellar basal body P-ring protein	Flagellar assembly	bacterial-type flagellum basal body, distal rod, P ring [GO:0009428]; outer membrane-bounded periplasmic space [GO:0030288]; structural molecule activity [GO:0005198]; bacterial-type flagellum-dependent cell motility [GO:0071973]	bacterial-type flagellum-dependent cell motility [GO:0071973]	structural molecule activity [GO:0005198]	bacterial-type flagellum basal body, distal rod, P ring [GO:0009428]; outer membrane-bounded periplasmic space [GO:0030288]
1976	SEN1868		1976045	1975347	1975347	258	249	23	49	45	4	-2.52356	3.26434e-84	SEN1868	flgH	flagellar basal body L-ring protein	Flagellar assembly	bacterial-type flagellum basal body, distal rod, L ring [GO:0009427]; cell outer membrane [GO:0009279]; motor activity [GO:0003774]; bacterial-type flagellum-dependent cell motility [GO:0071973]	bacterial-type flagellum-dependent cell motility [GO:0071973]	motor activity [GO:0003774]	bacterial-type flagellum basal body, distal rod, L ring [GO:0009427]; cell outer membrane [GO:0009279]
1977	SEN1869		1976882	1976100		272	255	21	62	70	5	-2.07039	1.53456e-51	SEN1869	flgG	flagellar basal body rod protein FlgG	Flagellar assembly	-	-	-	-
1978	SEN1870		1977651	1976896	1976896	396	456	36	97	74	7	-2.36257	8.86825e-96	SEN1870	flgF	flagellar basal body rod protein FlgF	Flagellar assembly	-	-	-	-
1979	SEN1871		1978883	1977672	1977672	537	549	28	153	138	7	-2	8.80686e-67	SEN1871	flgE	flagellar hook protein FlgE	Flagellar assembly	-	-	-	-
1980	SEN1872	1979608	1979608	1978910	1978910	366	444	37	84	71	7	-2.4021	3.13583e-108	SEN1872	flgD	flagellar basal body rod modification protein	Flagellar assembly	-	-	-	-
1981	SEN1873		1980024	1979620		133	137	21	26	33	4	-2.39232	4.14533e-41	SEN1873	flgC	flagellar basal body rod protein FlgC	Flagellar assembly	-	-	-	-
1982	SEN1874	1980444	1980444	1980028	1980028	279	268	42	46	45	7	-2.58496	2.81127e-107	SEN1874	flgB	flagellar basal body rod protein FlgB	Flagellar assembly	-	-	-	-
1983	SEN1875	1980601	1980601	1981260	1981260	208	252	22	84	53	6	-1.87447	2.9194e-33	SEN1875	flgA	flagellar basal body P-ring biosynthesis protein FlgA	Flagellar assembly	-	-	-	-
1984	SEN1876	1981310	1981352	1981645	1981647	10083	13687	2606	985	928	213	-3.61291	5.63727e-270	SEN1876	flgM	anti-sigma-28 factor FlgM	Flagellar assembly	-	-	-	-
1985	SEN1877	1981649	1981650	1982072	1982109	9605	11072	1575	852	828	130	-3.59877	1.55767e-233	SEN1877	flgN	flagella synthesis protein FlgN	Flagellar assembly	-	-	-	-
1986	SEN1878	1983807	1983728	1982154	1981292	330	262	12	354	363	14	0.222392	0.637807	SEN1878	mviN	virulence factor MviN	Peptidoglycan biosynthesis	-	-	-	-
1987	SEN1879	1984916	1984916	1983993	1983993	264	256	18	334	358	24	0.415037	0.091975	SEN1879	mviM	virulence factor MviM	0	-	-	-	-
1988	SEN1880	1985600	1985565	1984918	1984917	509	551	52	610	606	61	0.230298	0.398672	SEN1880	yceH	hypothetical protein	0	0	0	0	0
1989	SEN1881	1986208	1986185	1985601	1985601	435	449	48	765	775	86	0.841302	2.79864e-12	SEN1881	rimJ	ribosomal-protein-S5-alanine N-acetyltransferase	0	-	-	-	-
1990	SEN1882		1986422	1987630		126	103	6	120	118	6	0	0.627093	SEN1882	yceL	multidrug resistance protein MdtH	0	integral component of membrane [GO:0016021]; plasma membrane [GO:0005886]; transporter activity [GO:0005215]; transmembrane transport [GO:0055085]	transmembrane transport [GO:0055085]	transporter activity [GO:0005215]	integral component of membrane [GO:0016021]; plasma membrane [GO:0005886]
1991	SEN1883	1987676	1987694	1988341	1988341	5010	4784	486	5998	6534	636	0.38807	0.334709	SEN1883	grxB	glutaredoxin	0	-	-	-	-
1992	predicted RNA_149	1988308			1987718	4441	4396	481	5506	6017	641	0.414287	0.322524	predicted RNA	-	antisense: thrL	-	-	-	-	-
1993	SEN1884	1988454	1988466	1989026	1989026	1902	1891	217	2397	2466	284	0.388196	0.790421	SEN1884	yceB	hypothetical protein	0	-	-	-	-
1994	predicted RNA_150	1988966			1988803	808	939	343	1200	1182	477	0.475781	4.25792e-06	predicted RNA	-	antisense: thrL	-	-	-	-	-
1995	SEN1885	1989101	1989130	1990176	1990176	173	141	9	295	323	19	1.078	2.61284e-10	SEN1885	pyrC	dihydroorotase	Pyrimidine metabolism	dihydroorotase activity [GO:0004151]; zinc ion binding [GO:0008270]; 'de novo' UMP biosynthetic process [GO:0044205]; pyrimidine nucleobase biosynthetic process [GO:0019856]	'de novo' UMP biosynthetic process [GO:0044205]; pyrimidine nucleobase biosynthetic process [GO:0019856]	dihydroorotase activity [GO:0004151]; zinc ion binding [GO:0008270]	0
1996	SEN1886	1990250	1990250	1990495	1990500	66	85	19	188	143	44	1.2115	4.79381e-11	SEN1886	dinI	DNA damage-inducible protein I	0	-	-	-	-
1997	SEN1887	1990726	1990782	1991039	1991039	4879	5889	1345	4380	3952	1059	-0.344904	0.00153797	SEN1887	yceP	biofilm formation regulatory protein BssS	0	-	-	-	-
1998	predicted RNA_151	1991020			1990732	4894	6335	1252	4482	3985	960	-0.383128	0.000974986	predicted RNA	-	antisense: thrL	-	-	-	-	-
1999	SEN1888	1991150	1991152	1992270	1992270	203	190	11	205	210	12	0.125531	0.953701	SEN1888	solA	N-methyltryptophan oxidase	0	flavin adenine dinucleotide binding [GO:0050660]; N-methyl-L-amino-acid oxidase activity [GO:0050131]	0	flavin adenine dinucleotide binding [GO:0050660]; N-methyl-L-amino-acid oxidase activity [GO:0050131]	0
[truncated: 2,628 more rows]

## Sheet: Read_Count
Sl No	Sample_ID	Transcription Start	Translation Start	Translation Stop	Transcription Stop	Read Counts SEN-1_1	Read Counts SEN-1_2	Read Counts SEN-2_1	Read Counts SEN-2_2	No. of Samples Present in	Gene_Synonym	Gene_Name	Protein_name	KEGG_Pathway	Gene ontology (GO)	Gene ontology (biological process)	Gene ontology (molecular function)	Gene ontology (cellular component)
1	SEN0001	101	101	2563	2564	294	323	516	511	4	SEN0001	thrA	bifunctional aspartokinase I/homoserine dehydrogenase I	Glycine, serine and threonine metabolism,Cysteine and methionine metabolism,Lysine biosynthesis	-	-	-	-
2	SEN0002	2565	2565	3494	3494	389	439	396	346	4	SEN0002	thrB	homoserine kinase	Glycine, serine and threonine metabolism	cytoplasm [GO:0005737]; ATP binding [GO:0005524]; homoserine kinase activity [GO:0004413]; threonine biosynthetic process [GO:0009088]	threonine biosynthetic process [GO:0009088]	ATP binding [GO:0005524]; homoserine kinase activity [GO:0004413]	cytoplasm [GO:0005737]
3	SEN0003	3498	3498	4784	6036	401	431	529	564	4	SEN0003	thrC	threonine synthase	Glycine, serine and threonine metabolism, Vitamin B6 metabolism	-	-	-	-
4	SEN0004	5651	5651	4878	4352	426	411	526	507	4	SEN0004	yaaA	hypothetical protein	0	0	0	0	0
5	SEN0005	7214	7160	5730	5652	614	564	551	548	4	SEN0005	yaaJ	amino-acid transport protein	0	0	0	0	0
6	SEN0006	7396	7429	8382	8395	2506	2587	2577	2898	4	SEN0006	talB	transaldolase B	Pentose phosphate pathway	-	-	-	-
7	SEN0007	8490	8493	9083	9098	340	417	375	369	4	SEN0007	mog	molybdenum cofactor biosynthesis protein MogA	0	-	-	-	-
8	SEN0008	9706	9706	9140		49	78	104	71	4	SEN0008	yaaH	hypothetical protein	0	-	-	-	-
9	SEN0009		10569	9856		86	72	59	64	4	SEN0009	htgA	hypothetical protein	0	-	-	-	-
10	SEN0010		11009	10605		26	19	45	42	4	SEN0010	yaaI	hypothetical protein	0	0	0	0	0
11	SEN0011	11283	11358	13274	13275	2509	2559	22637	25067	4	SEN0011	dnaK	molecular chaperone DnaK	RNA degradation	ATP binding [GO:0005524]; protein folding [GO:0006457]	protein folding [GO:0006457]	ATP binding [GO:0005524]	0
12	predicted RNA_1	12023			11365	581	600	5360	5849	4	predicted RNA	-	antisense: thrL	-	-	-	-	-
13	predicted RNA_2	12150			12135	10	10	99	97	4	predicted RNA	-	antisense: thrL	-	-	-	-	-
14	predicted RNA_3	13270			12264	1667	1795	15437	16408	4	predicted RNA	-	antisense: thrL	-	-	-	-	-
15	SEN0012	13276	13360	14499	14499	177	199	1683	1427	4	SEN0012	dnaJ	chaperone protein DnaJ	0	integral component of membrane [GO:0016021]; serine-type endopeptidase activity [GO:0004252]	0	serine-type endopeptidase activity [GO:0004252]	integral component of membrane [GO:0016021]
16	SEN0013		14780	15727		19	17	34	26	4	SEN0013	-	regulatory protein	-	0	0	0	0
17	SEN0014		15854	16198		1	0	0	0	1	SEN0014	-	hypothetical protein	-	0	0	0	0
18	SEN0015		16792	16259		8	4	1	6	4	SEN0015	-	hypothetical protein	-	0	0	0	0
19	SEN0016		17252	16809		5	5	1	9	4	SEN0016	-	hypothetical protein	-	0	0	0	0
20	SEN0017		17633	19732		251	258	234	219	4	SEN0017	-	chitinase	-	-	-	-	-
21	SEN0018		19824	22820		78	93	60	57	4	SEN0018	-	chitinase	-	-	-	-	-
22	SEN0019		23101	23805		22	19	17	16	4	SEN0019	-	hypothetical protein	-	-	-	-	-
23	SEN0020		24235	24777		30	31	28	28	4	SEN0020	bcfA	fimbrial subunit	0	cytoplasm [GO:0005737]; 1-(5-phosphoribosyl)-5-[(5-phosphoribosylamino)methylideneamino]imidazole-4-carboxamide isomerase activity [GO:0003949]; histidine biosynthetic process [GO:0000105]	histidine biosynthetic process [GO:0000105]	1-(5-phosphoribosyl)-5-[(5-phosphoribosylamino)methylideneamino]imidazole-4-carboxamide isomerase activity [GO:0003949]	cytoplasm [GO:0005737]
24	SEN0021		24878	25564		18	16	8	24	4	SEN0021	bcfB	fimbrial chaperone	0	0	0	0	0
25	SEN0022		25569	28190		25	52	50	36	4	SEN0022	bcfC	fimbrial usher protein	0	0	0	0	0
26	SEN0023		28191	29198		28	51	56	50	4	SEN0023	bcfD	fimbrial subunit	0	-	-	-	-
27	SEN0024		29199	29744		4	11	5	5	4	SEN0024	-	fimbrial subunit	-	integral component of membrane [GO:0016021]; CDP-diacylglycerol-glycerol-3-phosphate 3-phosphatidyltransferase activity [GO:0008444]; phospholipid biosynthetic process [GO:0008654]	phospholipid biosynthetic process [GO:0008654]	CDP-diacylglycerol-glycerol-3-phosphate 3-phosphatidyltransferase activity [GO:0008444]	integral component of membrane [GO:0016021]
28	SEN0025		29760	30278		49	53	60	48	4	SEN0025	bcfF	fimbrial subunit	0	-	-	-	-
29	SEN0026		30244	30975		17	21	18	12	4	SEN0026	bcfG	fimbrial chaperone	0	-	-	-	-
30	SEN0027		31039	31884		19	14	16	14	4	SEN0027	bcfH	hypothetical protein	0	0	0	0	0
31	SEN0028		31881	32210		5	2	6	4	4	SEN0028	-	hypothetical protein	-	integral component of membrane [GO:0016021]	0	0	integral component of membrane [GO:0016021]
32	SEN0029		32759	32310		1	3	4	3	4	SEN0029	-	hypothetical protein	-	-	-	-	-
33	SEN0030		33121	34125		2	8	7	4	4	SEN0030	-	transcriptional regulator	-	-	-	-	-
34	SEN0031		34573	34133		0	0	2	1	2	SEN0031	-	hypothetical protein	-	5-amino-6-(5-phosphoribosylamino)uracil reductase activity [GO:0008703]; riboflavin biosynthetic process [GO:0009231]	riboflavin biosynthetic process [GO:0009231]	5-amino-6-(5-phosphoribosylamino)uracil reductase activity [GO:0008703]	0
35	SEN0032		35096	36814		24	27	35	18	4	SEN0032	-	sulfatase	-	-	-	-	-
36	SEN0033		38431	36860		123	131	151	162	4	SEN0033	-	secreted 5'-nucleotidase	-	-	-	-	-
37	SEN0034		39291	38530		2	0	3	0	2	SEN0034	-	hypothetical protein	-	-	-	-	-
38	SEN0035		39885	41378		53	54	101	86	4	SEN0035	-	secreted sulfatase	-	-	-	-	-
39	SEN0036		41477	42667		84	77	151	139	4	SEN0036	-	sulfatase regulatory protein	-	-	-	-	-
40	SEN0037		42686	43939		19	14	15	6	4	SEN0037	-	hypothetical protein	-	-	-	-	-
41	SEN0038		44066	45781		118	114	149	131	4	SEN0038	-	sulfatase	-	-	-	-	-
42	SEN0039	45938	45944	47110	47111	903	943	626	631	4	SEN0039	nhaA	pH-dependent sodium/proton antiporter	0	integral component of membrane [GO:0016021]; intracellular [GO:0005622]; phosphorelay sensor kinase activity [GO:0000155]	0	phosphorelay sensor kinase activity [GO:0000155]	integral component of membrane [GO:0016021]; intracellular [GO:0005622]
43	SEN0040	47123	47172	48071	48071	593	602	442	451	4	SEN0040	nhaR	transcriptional activator NhaR	0	-	-	-	-
44	SEN0041		50165	48126		46	61	66	64	4	SEN0041	-	glycosyl hydrolase	-	-	-	-	-
45	SEN0042		51578	50205		17	14	25	18	4	SEN0042	-	transporter	-	-	-	-	-
46	SEN0043	52408	52297	52034	51999	990	1153	2328	1938	4	SEN0043	rpsT	30S ribosomal protein S20	Ribosome	ribosome [GO:0005840]; rRNA binding [GO:0019843]; structural constituent of ribosome [GO:0003735]; translation [GO:0006412]	translation [GO:0006412]	rRNA binding [GO:0019843]; structural constituent of ribosome [GO:0003735]	ribosome [GO:0005840]
47	predicted RNA_4	52081			52298	913	1077	2186	1768	4	predicted RNA	-	antisense: rpsT	-	-	-	-	-
48	SEN0044		52403	52618		17	18	22	23	4	SEN0044	yaaY	hypothetical protein	0	-	-	-	-
49	SEN0045	52626	52626	53564	53598	156	157	283	205	4	SEN0045	ribF	bifunctional riboflavin kinase/FMN adenylyltransferase	Riboflavin metabolism	-	-	-	-
50	SEN0046	53599	53609	56443		1031	981	2085	2062	4	SEN0046	ileS	isoleucyl-tRNA synthetase	Valine, leucine and isoleucine biosynthesis, Aminoacyl-tRNA biosynthesis	cytoplasm [GO:0005737]; aminoacyl-tRNA editing activity [GO:0002161]; ATP binding [GO:0005524]; isoleucine-tRNA ligase activity [GO:0004822]; zinc ion binding [GO:0008270]; isoleucyl-tRNA aminoacylation [GO:0006428]	isoleucyl-tRNA aminoacylation [GO:0006428]	aminoacyl-tRNA editing activity [GO:0002161]; ATP binding [GO:0005524]; isoleucine-tRNA ligase activity [GO:0004822]; zinc ion binding [GO:0008270]	cytoplasm [GO:0005737]
51	SEN0047		56443	56943	56956	616	550	859	1045	4	SEN0047	lspA	lipoprotein signal peptidase	Protein export	integral component of membrane [GO:0016021]; plasma membrane [GO:0005886]; aspartic-type endopeptidase activity [GO:0004190]	0	aspartic-type endopeptidase activity [GO:0004190]	integral component of membrane [GO:0016021]; plasma membrane [GO:0005886]
52	SEN0048	57075	57098	57547	57547	237	176	254	314	4	SEN0048	slpA	FkbB-type 16 kD peptidyl-prolyl cis-trans isomerase	0	-	-	-	-
53	SEN0049	57548	57550	58500	58500	227	207	252	296	4	SEN0049	lytB	4-hydroxy-3-methylbut-2-enyl diphosphate reductase	Terpenoid backbone biosynthesis	3 iron, 4 sulfur cluster binding [GO:0051538]; 4-hydroxy-3-methylbut-2-en-1-yl diphosphate reductase activity [GO:0051745]; metal ion binding [GO:0046872]; dimethylallyl diphosphate biosynthetic process [GO:0050992]; isopentenyl diphosphate biosynthetic process, methylerythritol 4-phosphate pathway [GO:0019288]; terpenoid biosynthetic process [GO:0016114]	dimethylallyl diphosphate biosynthetic process [GO:0050992]; isopentenyl diphosphate biosynthetic process, methylerythritol 4-phosphate pathway [GO:0019288]; terpenoid biosynthetic process [GO:0016114]	3 iron, 4 sulfur cluster binding [GO:0051538]; 4-hydroxy-3-methylbut-2-en-1-yl diphosphate reductase activity [GO:0051745]; metal ion binding [GO:0046872]	0
54	SEN0052	59915	59919	60839	61020	156	144	180	159	4	SEN0052	rihC	ribonucleoside hydrolase RihC	0	hydrolase activity, acting on glycosyl bonds [GO:0016798]; purine nucleobase metabolic process [GO:0006144]; pyrimidine nucleobase metabolic process [GO:0006206]	purine nucleobase metabolic process [GO:0006144]; pyrimidine nucleobase metabolic process [GO:0006206]	hydrolase activity, acting on glycosyl bonds [GO:0016798]	0
55	SEN0053	61548	61547	60861	60765	103	123	107	111	4	SEN0053	-	transcriptional regulatory protein citb	-	-	-	-	-
56	SEN0054	63168	63168	61549	61549	288	314	312	336	4	SEN0054	-	sensor kinase	-	-	-	-	-
57	SEN0055		64604	63303		23	22	8	11	4	SEN0055	-	oxaloacetate decarboxylase subunit beta	-	-	-	-	-
58	SEN0056		66386	64617		14	22	10	7	4	SEN0056	-	oxaloacetate decarboxylase	-	-	-	-	-
59	SEN0057		66642	66403		1	0	0	0	1	SEN0057	dcoC	oxaloacetate decarboxylase subunit gamma	Arginine and proline metabolism,Pyruvate metabolism	-	-	-	-
60	SEN0058		68141	66801		40	45	12	7	4	SEN0058	-	citrate-sodium symporter	-	-	-	-	-
61	SEN0059		68386	69429		60	49	49	40	4	SEN0059	citC2	[citrate (pro-3S)-lyase] ligase	Two-component system	-	-	-	-
62	SEN0060		69459	69752		6	8	1	3	4	SEN0060	citD2	citrate lyase subunit gamma	Citrate cycle (TCA cycle),Two-component system	-	-	-	-
63	SEN0061		69749	70618		21	13	11	10	4	SEN0061	citE2	citrate lyase subunit beta	Citrate cycle (TCA cycle),Two-component system	-	-	-	-
64	SEN0062		70629	72149		33	28	16	20	4	SEN0062	citF2	citrate lyase subunit alpha	Citrate cycle (TCA cycle),Two-component system	-	-	-	-
65	SEN0063		72149	72700		17	21	4	4	4	SEN0063	citX2	citx protein	Two-component system	-	-	-	-
66	SEN0064		72678	73586		22	17	9	12	4	SEN0064	citG2	citg protein	Two-component system	-	-	-	-
67	SEN0065		73766	74587		126	103	119	106	4	SEN0065	dapB	dihydrodipicolinate reductase	Lysine biosynthesis	cytoplasm [GO:0005737]; 4-hydroxy-tetrahydrodipicolinate reductase [GO:0008839]; NAD binding [GO:0051287]; NADP binding [GO:0050661]; oxidoreductase activity, acting on CH or CH2 groups, NAD or NADP as acceptor [GO:0016726]; diaminopimelate biosynthetic process [GO:0019877]; lysine biosynthetic process via diaminopimelate [GO:0009089]	diaminopimelate biosynthetic process [GO:0019877]; lysine biosynthetic process via diaminopimelate [GO:0009089]	4-hydroxy-tetrahydrodipicolinate reductase [GO:0008839]; NAD binding [GO:0051287]; NADP binding [GO:0050661]; oxidoreductase activity, acting on CH or CH2 groups, NAD or NADP as acceptor [GO:0016726]	cytoplasm [GO:0005737]
68	SEN0066	75416	75449	76597	76597	163	174	177	205	4	SEN0066	carA	carbamoyl phosphate synthase small subunit	Alanine, aspartate and glutamate metabolism,Pyrimidine metabolism	-	-	-	-
69	SEN0067		76616	79843		358	357	343	379	4	SEN0067	carB	carbamoyl phosphate synthase large subunit	Alanine, aspartate and glutamate metabolism,Pyrimidine metabolism	-	-	-	-
70	SEN0068	80017	80117	80512	80614	730	648	839	884	4	SEN0068	caiF	DNA-binding transcriptional activator CaiF	0	-	-	-	-
71	SEN0069		81186	80590		54	55	60	57	4	SEN0069	caiE	carnitine operon protein CaiE	0	transferase activity [GO:0016740]; carnitine metabolic process [GO:0009437]	carnitine metabolic process [GO:0009437]	transferase activity [GO:0016740]	0
72	SEN0071		82081	81296		39	41	44	39	4	SEN0071	caiD	carnitinyl-CoA dehydratase	0	hydro-lyase activity [GO:0016836]; carnitine metabolic process [GO:0009437]	carnitine metabolic process [GO:0009437]	hydro-lyase activity [GO:0016836]	0
73	SEN0072		83688	82135		158	166	192	176	4	SEN0072	caiC	crotonobetaine/carnitine-CoA ligase	0	acid-thiol ligase activity [GO:0016878]; carnitine-CoA ligase activity [GO:0051108]; crotonobetaine-CoA ligase activity [GO:0051109]; carnitine metabolic process [GO:0009437]	carnitine metabolic process [GO:0009437]	acid-thiol ligase activity [GO:0016878]; carnitine-CoA ligase activity [GO:0051108]; crotonobetaine-CoA ligase activity [GO:0051109]	0
74	SEN0073		84968	83751		59	47	70	59	4	SEN0073	caiB	crotonobetainyl-CoA:carnitine CoA-transferase	0	cytoplasm [GO:0005737]; CoA-transferase activity [GO:0008410]; carnitine metabolic process [GO:0009437]	carnitine metabolic process [GO:0009437]	CoA-transferase activity [GO:0008410]	cytoplasm [GO:0005737]
75	SEN0074	86222	86222	85080	85061	188	185	460	375	4	SEN0074	caiA	crotonobetainyl-CoA dehydrogenase	0	acyl-CoA dehydrogenase activity [GO:0003995]; flavin adenine dinucleotide binding [GO:0050660]; carnitine metabolic process [GO:0009437]	carnitine metabolic process [GO:0009437]	acyl-CoA dehydrogenase activity [GO:0003995]; flavin adenine dinucleotide binding [GO:0050660]	0
76	SEN0075		87774	86257		13	5	6	8	4	SEN0075	caiT	L-carnitine/gamma-butyrobetaine antiporter	0	integral component of membrane [GO:0016021]; plasma membrane [GO:0005886]; (R)-carnitine:4-(trimethylammonio)butanoate antiporter activity [GO:0044667]; 4-(trimethylammonio)butanoate transport [GO:1900751]; carnitine metabolic process [GO:0009437]	4-(trimethylammonio)butanoate transport [GO:1900751]; carnitine metabolic process [GO:0009437]	(R)-carnitine:4-(trimethylammonio)butanoate antiporter activity [GO:0044667]	integral component of membrane [GO:0016021]; plasma membrane [GO:0005886]
77	SEN0076		88255	89025		6	3	7	10	4	SEN0076	fixA	electron transfer flavoprotein FixA	0	-	-	-	-
78	SEN0077		89041	89982		5	10	8	8	4	SEN0077	fixB	electron transfer flavoprotein FixB	0	-	-	-	-
79	SEN0078		90032	91318		5	8	15	10	4	SEN0078	fixC	oxidoreductase FixC	0	-	-	-	-
80	SEN0079		91333	91602		2	0	2	0	2	SEN0079	fixX	ferredoxin like protein FixX	0	-	-	-	-
81	SEN0080		91749	93089		41	33	51	62	4	SEN0080	yaaU	metabolite transport protein	0	-	-	-	-
82	SEN0081	93157	93178	93408	93500	951	1123	787	714	4	SEN0081	-	lipoprotein	-	-	-	-	-
83	predicted RNA_5	93303			93241	326	421	293	237	4	predicted RNA	-	antisense: thrL	-	-	-	-	-
84	SEN0083	93719	93721	94116	94116	93	159	135	70	4	SEN0083	-	hypothetical protein	-	-	-	-	-
85	SEN0084	94675	94630	94340	94295	152	156	251	275	4	SEN0084	-	hypothetical protein	-	-	-	-	-
86	SEN0085		95528	97417		114	134	94	86	4	SEN0085	-	sulfatase	-	-	-	-	-
87	SEN0087		97824	98354		53	55	40	47	4	SEN0087	yabF	glutathione-regulated potassium-efflux system ancillary protein KefF	0	plasma membrane [GO:0005886]; FMN binding [GO:0010181]; NAD(P)H dehydrogenase (quinone) activity [GO:0003955]; positive regulation of ion transmembrane transporter activity [GO:0032414]; positive regulation of potassium ion transmembrane transport [GO:1901381]; potassium ion transport [GO:0006813]	positive regulation of ion transmembrane transporter activity [GO:0032414]; positive regulation of potassium ion transmembrane transport [GO:1901381]; potassium ion transport [GO:0006813]	FMN binding [GO:0010181]; NAD(P)H dehydrogenase (quinone) activity [GO:0003955]	plasma membrane [GO:0005886]
88	SEN0088		98347	100209		81	100	92	111	4	SEN0088	kefC	glutathione-regulated potassium-efflux system protein KefC	0	integral component of plasma membrane [GO:0005887]; glutathione-regulated potassium exporter activity [GO:0015503]; solute:proton antiporter activity [GO:0015299]; toxic substance binding [GO:0015643]; response to methylglyoxal [GO:0051595]	response to methylglyoxal [GO:0051595]	glutathione-regulated potassium exporter activity [GO:0015503]; solute:proton antiporter activity [GO:0015299]; toxic substance binding [GO:0015643]	integral component of plasma membrane [GO:0005887]
89	SEN0089	100408	100408	100887	100901	202	203	151	191	4	SEN0089	folA	dihydrofolate reductase	Folate biosynthesis,One carbon pool by folate	-	-	-	-
90	SEN0090	101841	101841	100993	100435	779	717	494	539	4	SEN0090	apaH	diadenosine tetraphosphatase	Purine metabolism	bis(5'-nucleosyl)-tetraphosphatase (symmetrical) activity [GO:0008803]	0	bis(5'-nucleosyl)-tetraphosphatase (symmetrical) activity [GO:0008803]	0
91	SEN0091	102231	102229	101852	101842	209	197	202	206	4	SEN0091	apaG	ApaG protein	0	0	0	0	0
92	SEN0092		103053	102232	102232	522	488	539	500	4	SEN0092	ksgA	dimethyladenosine transferase	0	cytoplasm [GO:0005737]; 16S rRNA (adenine(1518)-N(6)/adenine(1519)-N(6))-dimethyltransferase activity [GO:0052908]; RNA binding [GO:0003723]; rRNA (adenine-N6,N6-)-dimethyltransferase activity [GO:0000179]	0	16S rRNA (adenine(1518)-N(6)/adenine(1519)-N(6))-dimethyltransferase activity [GO:0052908]; RNA binding [GO:0003723]; rRNA (adenine-N6,N6-)-dimethyltransferase activity [GO:0000179]	cytoplasm [GO:0005737]
93	SEN0093		104039	103050		267	265	399	387	4	SEN0093	pdxA	4-hydroxythreonine-4-phosphate dehydrogenase	Vitamin B6 metabolism	-	-	-	-
94	SEN0094	105378	105325	104039		898	771	1194	1255	4	SEN0094	surA	peptidyl-prolyl cis-trans isomerase SurA	0	-	-	-	-
95	SEN0095	107855	107739	105379	105379	1638	1604	1930	2025	4	SEN0095	imp	organic solvent tolerance protein	0	-	-	-	-
96	SEN0096	107993	107993	108805	109153	276	318	344	355	4	SEN0096	djlA	Dna-J like membrane chaperone protein	0	-	-	-	-
97	SEN0097	109559	109559	108900	108252	143	169	206	200	4	SEN0097	rluA	23S rRNA/tRNA pseudouridine synthase A	0	-	-	-	-
98	SEN0098		112477	109571		157	173	245	221	4	SEN0098	hepA	ATP-dependent helicase HepA	0	ATP binding [GO:0005524]; DNA binding [GO:0003677]; helicase activity [GO:0004386]; regulation of transcription, DNA-templated [GO:0006355]; transcription, DNA-templated [GO:0006351]	regulation of transcription, DNA-templated [GO:0006355]; transcription, DNA-templated [GO:0006351]	ATP binding [GO:0005524]; DNA binding [GO:0003677]; helicase activity [GO:0004386]	0
99	SEN0099	115002	115002	112651	112651	488	430	349	355	4	SEN0099	polB	DNA polymerase II	0	-	-	-	-
100	SEN0100		115666	115046		26	19	28	37	4	SEN0100	-	hypothetical protein	-	-	-	-	-
101	SEN0101		116184	116603		3	6	7	12	4	SEN0101	-	hypothetical protein	-	-	-	-	-
102	SEN0102		117304	116609		33	29	48	39	4	SEN0102	araD	L-ribulose-5-phosphate 4-epimerase	Pentose and glucuronate interconversions	-	-	-	-
103	SEN0103		118947	117445		44	26	24	31	4	SEN0103	araA	L-arabinose isomerase	Pentose and glucuronate interconversions	cytoplasm [GO:0005737]; L-arabinose isomerase activity [GO:0008733]; manganese ion binding [GO:0030145]; L-arabinose catabolic process to xylulose 5-phosphate [GO:0019569]	L-arabinose catabolic process to xylulose 5-phosphate [GO:0019569]	L-arabinose isomerase activity [GO:0008733]; manganese ion binding [GO:0030145]	cytoplasm [GO:0005737]
104	SEN0104		120667	118958		56	46	48	34	4	SEN0104	araB	ribulokinase	Pentose and glucuronate interconversions	ATP binding [GO:0005524]; ribulokinase activity [GO:0008741]; L-arabinose catabolic process to xylulose 5-phosphate [GO:0019569]	L-arabinose catabolic process to xylulose 5-phosphate [GO:0019569]	ATP binding [GO:0005524]; ribulokinase activity [GO:0008741]	0
105	SEN0105		121007	121852		65	57	109	129	4	SEN0105	araC	DNA-binding transcriptional regulator AraC	0	-	-	-	-
106	SEN0106	121853	121971	122738	123155	121	121	112	141	4	SEN0106	yabI	DedA family integral membrane protein	0	-	-	-	-
107	SEN0107		123484	122777	122749	122	118	120	117	4	SEN0107	yabJ	thiamine transporter ATP-binding subunit	ABC transporters	-	-	-	-
108	SEN0108		125078	123468		379	321	390	375	4	SEN0108	yabK	thiamine transporter membrane protein	ABC transporters	-	-	-	-
109	SEN0109	125920	125920	125054		232	218	280	232	4	SEN0109	tbpA	thiamine-binding periplasmic protein	ABC transporters	-	-	-	-
110	SEN0110		127873	126215	126215	215	199	259	289	4	SEN0110	yabN	transcriptional regulator SgrR	0	-	-	-	-
111	SEN0110A	128154	128147	127821		4342	3863	11216	10726	4	SEN0110A	-	hypothetical protein	-	-	-	-	-
112	predicted RNA_6	127953			128147	4326	3863	11649	11093	4	predicted RNA	-	antisense: SEN0110A	-	-	-	-	-
113	SEN0110B	128672	128575	128249	128249	33	44	60	63	4	SEN0110B	-	hypothetical protein	-	-	-	-	-
114	SEN0111		129348	128743		42	36	56	51	4	SEN0111	leuD	isopropylmalate isomerase small subunit	Valine, leucine and isoleucine biosynthesis	-	-	-	-
115	SEN0112		130759	129359		56	60	84	73	4	SEN0112	leuC	isopropylmalate isomerase large subunit	Valine, leucine and isoleucine biosynthesis	-	-	-	-
116	SEN0113		131853	130762		70	61	76	78	4	SEN0113	leuB	3-isopropylmalate dehydrogenase	Valine, leucine and isoleucine biosynthesis	-	-	-	-
117	SEN0114		133424	131853		46	59	87	70	4	SEN0114	leuA	2-isopropylmalate synthase	Valine, leucine and isoleucine biosynthesis, Pyruvate metabolism	2-isopropylmalate synthase activity [GO:0003852]; leucine biosynthetic process [GO:0009098]	leucine biosynthetic process [GO:0009098]	2-isopropylmalate synthase activity [GO:0003852]	0
118	SEN0115		133598	133512		2	7	19	5	4	SEN0115	-	leu operon leader peptide	-	-	-	-	-
119	SEN0116		134255	135199		16	11	14	13	4	SEN0116	leuO	leucine transcriptional activator	0	-	-	-	-
120	SEN0117		135584	137245		77	62	99	109	4	SEN0117	ilvI	acetolactate synthase 3 catalytic subunit	Pantothenate and CoA biosynthesis, Valine, leucine and isoleucine biosynthesis, Butanoate metabolism, C5-Branched dibasic acid metabolism	-	-	-	-
121	SEN0118	137248	137248	137739	137739	146	166	128	133	4	SEN0118	ilvH	acetolactate synthase 3 regulatory subunit	Pantothenate and CoA biosynthesis, Valine, leucine and isoleucine biosynthesis, Butanoate metabolism, C5-Branched dibasic acid metabolism	-	-	-	-
122	SEN0119	137989	138023	139027	139027	535	538	756	769	4	SEN0119	fruR	DNA-binding transcriptional regulator FruR	0	-	-	-	-
123	SEN0120	139604	139633	140091	140092	640	683	823	719	4	SEN0120	yabB	cell division protein MraZ	0	cytoplasm [GO:0005737]; nucleoid [GO:0009295]; DNA binding [GO:0003677]; transcription factor activity, sequence-specific DNA binding [GO:0003700]; transcription, DNA-templated [GO:0006351]	transcription, DNA-templated [GO:0006351]	DNA binding [GO:0003677]; transcription factor activity, sequence-specific DNA binding [GO:0003700]	cytoplasm [GO:0005737]; nucleoid [GO:0009295]
124	SEN0121	140093	140093	141034		1574	1390	1208	1260	4	SEN0121	yabC	S-adenosyl-methyltransferase MraW	0	cytoplasm [GO:0005737]; rRNA (cytosine-N4-)-methyltransferase activity [GO:0071424]; rRNA base methylation [GO:0070475]	rRNA base methylation [GO:0070475]	rRNA (cytosine-N4-)-methyltransferase activity [GO:0071424]	cytoplasm [GO:0005737]
125	predicted RNA_7	141019			140912	647	533	396	387	4	predicted RNA	-	antisense: thrL	-	-	-	-	-
126	SEN0122		141031	141396	141396	500	434	371	357	4	SEN0122	ftsL	cell division protein FtsL	0	-	-	-	-
127	SEN0123	141397	141412	143178		1301	1632	2410	1388	4	SEN0123	ftsI	penicillin-binding protein 3	Peptidoglycan biosynthesis	-	-	-	-
128	predicted RNA_8	142618			142496	618	1073	1590	659	4	predicted RNA	-	antisense: thrL	-	-	-	-	-
129	SEN0124		143165	144652		699	641	735	742	4	SEN0124	murE	UDP-N-acetylmuramoylalanyl-D-glutamate--2,6-diaminopimelate ligase	Lysine biosynthesis,Peptidoglycan biosynthesis	-	-	-	-
130	SEN0125		144649	146007		617	553	574	596	4	SEN0125	murF	UDP-N-acetylmuramoyl-tripeptide--D-alanyl-D-alanine ligase	Lysine biosynthesis,Peptidoglycan biosynthesis	-	-	-	-
131	SEN0126		146001	147083	147083	528	512	615	567	4	SEN0126	mraY	phospho-N-acetylmuramoyl-pentapeptide-transferase	Peptidoglycan biosynthesis	integral component of membrane [GO:0016021]; plasma membrane [GO:0005886]; phospho-N-acetylmuramoyl-pentapeptide-transferase activity [GO:0008963]; UDP-N-acetylmuramoyl-L-alanyl-D-glutamyl-meso-2,6-diaminopimelyl-D-alanyl-D-alanine:undecaprenyl-phosphate transferase activity [GO:0051992]; cell cycle [GO:0007049]; cell division [GO:0051301]; cell wall organization [GO:0071555]; peptidoglycan biosy…	cell cycle [GO:0007049]; cell division [GO:0051301]; cell wall organization [GO:0071555]; peptidoglycan biosynthetic process [GO:0009252]; regulation of cell shape [GO:0008360]	phospho-N-acetylmuramoyl-pentapeptide-transferase activity [GO:0008963]; UDP-N-acetylmuramoyl-L-alanyl-D-glutamyl-meso-2,6-diaminopimelyl-D-alanyl-D-alanine:undecaprenyl-phosphate transferase activity [GO:0051992]	integral component of membrane [GO:0016021]; plasma membrane [GO:0005886]
132	SEN0127	147084	147086	148402	148402	899	779	704	706	4	SEN0127	murD	UDP-N-acetylmuramoyl-L-alanyl-D-glutamate synthetase	D-Glutamine and D-glutamate metabolism,Peptidoglycan biosynthesis	-	-	-	-
133	SEN0128	148403	148489	149646		322	304	270	276	4	SEN0128	ftsW	cell division protein FtsW	0	-	-	-	-
134	SEN0129		149643	150710	150716	639	552	506	516	4	SEN0129	murG	undecaprenyldiphospho-muramoylpentapeptide beta-N- acetylglucosaminyltransferase	Peptidoglycan biosynthesis	plasma membrane [GO:0005886]; UDP-N-acetyl-D-glucosamine:N-acetylmuramoyl-L-alanyl-D-glutamyl-meso-2,6-diaminopimelyl-D-alanyl-D-alanine-diphosphoundecaprenol 4-beta-N-acetylglucosaminlytransferase activity [GO:0051991]; undecaprenyldiphospho-muramoylpentapeptide beta-N-acetylglucosaminyltransferase activity [GO:0050511]; cell cycle [GO:0007049]; cell division [GO:0051301]; cell wall organization…	cell cycle [GO:0007049]; cell division [GO:0051301]; cell wall organization [GO:0071555]; lipid glycosylation [GO:0030259]; peptidoglycan biosynthetic process [GO:0009252]; regulation of cell shape [GO:0008360]	UDP-N-acetyl-D-glucosamine:N-acetylmuramoyl-L-alanyl-D-glutamyl-meso-2,6-diaminopimelyl-D-alanyl-D-alanine-diphosphoundecaprenol 4-beta-N-acetylglucosaminlytransferase activity [GO:0051991]; undecaprenyldiphospho-muramoylpentapeptide beta-N-acetylglucosaminyltransferase activity [GO:0050511]	plasma membrane [GO:0005886]
135	SEN0130	150829	150829	152304		1188	1194	991	990	4	SEN0130	murC	UDP-N-acetylmuramate--L-alanine ligase	D-Glutamine and D-glutamate metabolism,Peptidoglycan biosynthesis	cytoplasm [GO:0005737]; ATP binding [GO:0005524]; UDP-N-acetylmuramate-L-alanine ligase activity [GO:0008763]; cell cycle [GO:0007049]; cell division [GO:0051301]; cell wall organization [GO:0071555]; peptidoglycan biosynthetic process [GO:0009252]; regulation of cell shape [GO:0008360]	cell cycle [GO:0007049]; cell division [GO:0051301]; cell wall organization [GO:0071555]; peptidoglycan biosynthetic process [GO:0009252]; regulation of cell shape [GO:0008360]	ATP binding [GO:0005524]; UDP-N-acetylmuramate-L-alanine ligase activity [GO:0008763]	cytoplasm [GO:0005737]
136	SEN0131		152297	153217	153218	1443	1383	778	815	4	SEN0131	ddlB	D-alanine--D-alanine ligase	D-Alanine metabolism,Peptidoglycan biosynthesis	-	-	-	-
137	SEN0132	153219	153219	154049		456	484	430	362	4	SEN0132	ftsQ	cell division protein FtsQ	0	-	-	-	-
138	SEN0133		154046	155308	155368	966	916	888	909	4	SEN0133	ftsA	cell division protein FtsA	0	-	-	-	-
139	SEN0134	155369	155369	156520	156620	2023	1779	1579	1836	4	SEN0134	ftsZ	cell division protein FtsZ	0	-	-	-	-
140	predicted RNA_9	157543			156609	27079	23099	12665	15715	4	predicted RNA	-	antisense: thrL	-	-	-	-	-
141	SEN0135	156621	156621	157538	157538	26582	23310	12635	15267	4	SEN0135	lpxC	UDP-3-O-[3-hydroxymyristoyl] N-acetylglucosamine deacetylase	Lipopolysaccharide biosynthesis	UDP-3-O-[3-hydroxymyristoyl] N-acetylglucosamine deacetylase activity [GO:0008759]; lipid A biosynthetic process [GO:0009245]	lipid A biosynthetic process [GO:0009245]	UDP-3-O-[3-hydroxymyristoyl] N-acetylglucosamine deacetylase activity [GO:0008759]	0
142	SEN0136	157539	157886	158314	158323	480	431	361	350	4	SEN0136	-	SecA regulator SecM	-	-	-	-	-
143	SEN0137	158371	158376	161081	161156	1948	1752	1724	1822	4	SEN0137	secA	preprotein translocase subunit SecA	Bacterial secretion system, Protein export	cytoplasm [GO:0005737]; plasma membrane [GO:0005886]; ATP binding [GO:0005524]; metal ion binding [GO:0046872]; intracellular protein transmembrane transport [GO:0065002]; protein import [GO:0017038]; protein targeting [GO:0006605]	intracellular protein transmembrane transport [GO:0065002]; protein import [GO:0017038]; protein targeting [GO:0006605]	ATP binding [GO:0005524]; metal ion binding [GO:0046872]	cytoplasm [GO:0005737]; plasma membrane [GO:0005886]
144	SEN0138		161233	161628		48	53	52	38	4	SEN0138	mutT	nucleoside triphosphate pyrophosphohydrolase	0	-	-	-	-
145	SEN0141	162687	162736	163677	164317	199	227	239	209	4	SEN0141	-	LysR family transcriptional regulator	-	-	-	-	-
146	SEN0142	163874	163865	163674	163607	75	66	105	127	4	SEN0142	yacG	zinc-binding protein	0	DNA topoisomerase (ATP-hydrolyzing) inhibitor activity [GO:0008657]; zinc ion binding [GO:0008270]; regulation of transcription, DNA-templated [GO:0006355]	regulation of transcription, DNA-templated [GO:0006355]	DNA topoisomerase (ATP-hydrolyzing) inhibitor activity [GO:0008657]; zinc ion binding [GO:0008270]	0
147	SEN0143		164618	163875	163875	233	256	259	255	4	SEN0143	yacF	hypothetical protein	0	cytoplasm [GO:0005737]; barrier septum assembly [GO:0000917]; FtsZ-dependent cytokinesis [GO:0043093]	barrier septum assembly [GO:0000917]; FtsZ-dependent cytokinesis [GO:0043093]	0	cytoplasm [GO:0005737]
148	SEN0144	165252	165238	164618		140	165	193	229	4	SEN0144	yacE	dephospho-CoA kinase	Pantothenate and CoA biosynthesis	-	-	-	-
149	SEN0145	165453	165464	166507	166507	304	317	526	502	4	SEN0145	guaC	guanosine 5'-monophosphate oxidoreductase	Purine metabolism	GMP reductase complex [GO:1902560]; GMP reductase activity [GO:0003920]; metal ion binding [GO:0046872]; purine nucleotide metabolic process [GO:0006163]	purine nucleotide metabolic process [GO:0006163]	GMP reductase activity [GO:0003920]; metal ion binding [GO:0046872]	GMP reductase complex [GO:1902560]
150	SEN0146		167740	166538		18	23	34	31	4	SEN0146	hofC	type IV pilin biogenesis protein	0	-	-	-	-
151	SEN0147		169115	167730		29	22	20	27	4	SEN0147	hofB	hypothetical protein	0	-	-	-	-
152	SEN0148		169562	169125		11	6	9	10	4	SEN0148	ppdD	major pilin subunit	0	-	-	-	-
153	SEN0149	170607	170530	169784	169784	131	116	132	193	4	SEN0149	nadC	nicotinate-nucleotide pyrophosphorylase	Nicotinate and nicotinamide metabolism	-	-	-	-
154	SEN0150	170761	170765	171328		281	287	309	332	4	SEN0150	ampD	N-acetyl-anhydromuranmyl-L-alanine amidase	0	-	-	-	-
155	SEN0151		171325	172179	172188	287	294	326	334	4	SEN0151	ampE	regulatory protein AmpE	0	-	-	-	-
156	SEN0152		173221	172271		65	60	73	58	4	SEN0152	-	glycosyl hydrolase	-	-	-	-	-
157	SEN0153		174627	173221		22	35	43	39	4	SEN0153	-	symporter	-	-	-	-	-
158	SEN0154	176189	176161	174791	174791	198	169	231	263	4	SEN0154	aroP	aromatic amino acid transporter	0	-	-	-	-
159	SEN0155	176727	176727	177491	177557	258	291	310	300	4	SEN0155	pdhR	transcriptional regulator PdhR	0	-	-	-	-
160	SEN0156	177640	177651	180314	180328	902	929	1499	1571	4	SEN0156	aceE	pyruvate dehydrogenase subunit E1	Glycolysis / Gluconeogenesis,Valine, leucine and isoleucine biosynthesis,Butanoate metabolism,Citrate cycle (TCA cycle),Pyruvate metabolism	-	-	-	-
161	SEN0157	180329	180329	182212	182212	1190	1075	1685	1857	4	SEN0157	aceF	dihydrolipoamide acetyltransferase	Citrate cycle (TCA cycle),Pyruvate metabolism,Glycolysis / Gluconeogenesis	-	-	-	-
162	SEN0158	182367	182414	183838	183851	2839	2732	4192	4634	4	SEN0158	lpdA	dihydrolipoamide dehydrogenase	Valine, leucine and isoleucine degradation, Glycolysis / Gluconeogenesis, Citrate cycle (TCA cycle), Glycine, serine and threonine metabolism, Pyruvate metabolism	-	-	-	-
163	SEN0159		184127	184411		20	15	18	16	4	SEN0159	-	hypothetical protein	-	-	-	-	-
164	SEN0160		185240	184449		81	66	61	58	4	SEN0160	-	hypothetical protein	-	-	-	-	-
165	SEN0161		186875	185253		77	67	72	68	4	SEN0161	yacH	hypothetical protein	0	-	-	-	-
166	SEN0162	187168	187264	189861	189865	2367	2123	3732	3789	4	SEN0162	acnB	bifunctional aconitate hydratase 2/2-methylisocitrate dehydratase	Citrate cycle (TCA cycle),Glyoxylate and dicarboxylate metabolism,Reductive carboxylate cycle (CO2 fixation)	-	-	-	-
167	SEN0163		190365	189901		26	28	23	41	4	SEN0163	-	inner membrane protein	-	-	-	-	-
168	SEN0164		191106	190783		23	36	20	20	4	SEN0164	-	hypothetical protein	-	-	-	-	-
169	SEN0165	191369	191377	191739	191819	499	565	809	739	4	SEN0165	yacL	hypothetical protein	0	0	0	0	0
170	SEN0166		191974	192927		34	36	36	37	4	SEN0166	kdgT	2-keto-3-deoxygluconate permease	0	-	-	-	-
171	SEN0167		192924	194195		29	39	44	56	4	SEN0167	-	hypothetical protein	-	-	-	-	-
172	SEN0168		194185	195168		110	86	147	143	4	SEN0168	pdxA_2	4-hydroxythreonine-4-phosphate dehydrogenase	Vitamin B6 metabolism	-	-	-	-
173	SEN0169	195169	195178	195945	196212	793	828	891	933	4	SEN0169	-	transcriptional regulator	-	-	-	-	-
174	SEN0170	196782	196769	195975	195033	269	333	351	359	4	SEN0170	speD	S-adenosylmethionine decarboxylase	Cysteine and methionine metabolism,Arginine and proline metabolism	adenosylmethionine decarboxylase activity [GO:0004014]; S-adenosylmethioninamine biosynthetic process [GO:0006557]; spermidine biosynthetic process [GO:0008295]	S-adenosylmethioninamine biosynthetic process [GO:0006557]; spermidine biosynthetic process [GO:0008295]	adenosylmethionine decarboxylase activity [GO:0004014]	0
175	SEN0171	197673	197650	196790	196790	343	371	493	467	4	SEN0171	speE	spermidine synthase	beta-Alanine metabolism,Glutathione metabolism,Arginine and proline metabolism,Cysteine and methionine metabolism	cytoplasm [GO:0005737]; spermidine synthase activity [GO:0004766]; spermidine biosynthetic process [GO:0008295]	spermidine biosynthetic process [GO:0008295]	spermidine synthase activity [GO:0004766]	cytoplasm [GO:0005737]
176	SEN0172	198109	198104	197757	197757	161	143	264	256	4	SEN0172	yacC	hypothetical protein	0	-	-	-	-
177	SEN0173	198306	198306	199916	199930	365	365	349	366	4	SEN0173	cueO	multicopper oxidase	0	-	-	-	-
178	SEN0174	202384	202384	199994	199993	564	573	522	539	4	SEN0174	gcd	glucose dehydrogenase	Pentose phosphate pathway	-	-	-	-
179	SEN0175	202561	202590	203126	203844	519	451	669	708	4	SEN0175	hpt	hypoxanthine phosphoribosyltransferase	Purine metabolism, Drug metabolism - other enzymes	-	-	-	-
180	SEN0176	203846	203846	203184	202548	644	640	717	659	4	SEN0176	yadF	carbonic anhydrase	Nitrogen metabolism	-	-	-	-
181	SEN0177		203955	204881		97	120	125	97	4	SEN0177	yadG	ABC transporter ATP-binding protein	ABC transporters	-	-	-	-
182	SEN0178		204878	205648	205798	130	96	118	131	4	SEN0178	yadH	ABC transporter	ABC transporters	-	-	-	-
183	SEN0179		206847	205768		50	45	71	61	4	SEN0179	stiH	fimbriae	0	-	-	-	-
184	SEN0180		209402	206856		33	22	36	41	4	SEN0180	stiC	fimbrial usher	0	-	-	-	-
185	SEN0181		210112	209429		9	5	10	5	4	SEN0181	stiB	fimbrial chaperone	0	-	-	-	-
186	SEN0182		210699	210160		18	25	45	33	4	SEN0182	stiA	fimbrial subunit	0	-	-	-	-
187	SEN0183	211056	211069	211509	211509	219	202	374	329	4	SEN0183	yadI	PTS system transporter subunit IIA	Phosphotransferase system (PTS), Ascorbate and aldarate metabolism	-	-	-	-
188	SEN0184	211548	211571	212800	213232	451	443	576	660	4	SEN0184	yadE	hypothetical protein	0	-	-	-	-
189	SEN0185	213230	213187	212807	212270	581	515	976	1115	4	SEN0185	panD	aspartate alpha-decarboxylase	beta-Alanine metabolism, Pantothenate and CoA biosynthesis	cytoplasm [GO:0005737]; aspartate 1-decarboxylase activity [GO:0004068]; alanine biosynthetic process [GO:0006523]; pantothenate biosynthetic process [GO:0015940]	alanine biosynthetic process [GO:0006523]; pantothenate biosynthetic process [GO:0015940]	aspartate 1-decarboxylase activity [GO:0004068]	cytoplasm [GO:0005737]
190	SEN0186	214194	214136	213282	213282	113	128	110	161	4	SEN0186	panC	pantoate--beta-alanine ligase	beta-Alanine metabolism, Pantothenate and CoA biosynthesis	cytoplasm [GO:0005737]; ATP binding [GO:0005524]; pantoate-beta-alanine ligase activity [GO:0004592]; pantothenate biosynthetic process [GO:0015940]	pantothenate biosynthetic process [GO:0015940]	ATP binding [GO:0005524]; pantoate-beta-alanine ligase activity [GO:0004592]	cytoplasm [GO:0005737]
191	SEN0187		215053	214262		47	66	67	93	4	SEN0187	panB	3-methyl-2-oxobutanoate hydroxymethyltransferase	Pantothenate and CoA biosynthesis	cytoplasm [GO:0005737]; 3-methyl-2-oxobutanoate hydroxymethyltransferase activity [GO:0003864]; metal ion binding [GO:0046872]; pantothenate biosynthetic process [GO:0015940]	pantothenate biosynthetic process [GO:0015940]	3-methyl-2-oxobutanoate hydroxymethyltransferase activity [GO:0003864]; metal ion binding [GO:0046872]	cytoplasm [GO:0005737]
192	SEN0188		215653	215174		22	39	44	35	4	SEN0188	folK	2-amino-4-hydroxy-6-hydroxymethyldihydropteridine pyrophosphokinase	Folate biosynthesis	-	-	-	-
193	SEN0189	217068	217068	215650		422	450	376	466	4	SEN0189	pcnB	poly(A) polymerase I	RNA degradation	-	-	-	-
194	SEN0190		218150	217209		206	243	121	123	4	SEN0190	yadB	glutamyl-Q tRNA(Asp) synthetase	0	-	-	-	-
195	SEN0191	218661	218629	218174	218151	3168	3299	2287	2505	4	SEN0191	dksA	RNA polymerase-binding transcription factor	0	-	-	-	-
196	predicted RNA_10	218244			218658	3213	3309	2351	2459	4	predicted RNA	-	antisense: dksA	-	-	-	-	-
197	SEN0192	219510	219510	218806	218672	821	752	856	926	4	SEN0192	sfsA	sugar fermentation stimulation protein A	0	DNA binding [GO:0003677]	0	DNA binding [GO:0003677]	0
198	SEN0193	220057	220057	219527	219511	89	99	91	88	4	SEN0193	ligT	2'-5' RNA ligase	0	-	-	-	-
199	SEN0194		220085	222559		313	222	282	340	4	SEN0194	hrpB	ATP-dependent RNA helicase HrpB	0	-	-	-	-
200	SEN0195	222700	222700	225222	225274	866	885	1213	1202	4	SEN0195	mrcB	penicillin-binding protein 1b	Peptidoglycan biosynthesis	-	-	-	-
201	SEN0196	225515	225515	227758	227758	457	438	765	814	4	SEN0196	fhuA	ferrichrome outer membrane transporter	0	-	-	-	-
202	SEN0197		227807	228604		31	42	67	58	4	SEN0197	fhuC	iron-hydroxamate transporter ATP-binding subunit	ABC transporters	-	-	-	-
203	SEN0198		228604	229494		60	54	50	56	4	SEN0198	fhuD	iron-hydroxamate transporter substrate-binding subunit	ABC transporters	-	-	-	-
204	SEN0199		229491	231548		68	49	89	90	4	SEN0199	fhuB	iron-hydroxamate transporter permease subunit	ABC transporters	-	-	-	-
205	SEN0200		232485	233045		9	8	6	7	4	SEN0200	stfA	major fimbrial subunit StfA	0	-	-	-	-
206	SEN0201		233131	235788		106	112	172	162	4	SEN0201	stfC	outer membrane usher protein StfC	0	-	-	-	-
207	SEN0202		235806	236558		17	18	7	9	4	SEN0202	stfD	periplasmic fimbrial chaperone stfd	0	-	-	-	-
208	SEN0203		236577	237089		0	1	1	0	2	SEN0203	stfE	minor fimbrial subunit StfE	0	-	-	-	-
209	SEN0204		237086	237562		6	9	7	8	4	SEN0204	stfF	minor fimbrial subunit StfF	0	-	-	-	-
210	SEN0205		237562	238092		1	1	3	0	3	SEN0205	stfG	minor fimbrial subunit	0	-	-	-	-
211	SEN0206		238092	238931		52	52	60	30	4	SEN0206	-	hypothetical protein	-	-	-	-	-
[truncated: 4,416 more rows]

## Sheet: RPKM
Sl No	Sample_ID	Transcription Start	Translation Start	Translation Stop	Transcription Stop	RPKM SEN_1 (Both Replicates)	RPKM SEN_2 (Both Replicates)	Gene_Synonym	Gene_Name	Protein_name	KEGG_Pathway	Gene ontology (GO)	Gene ontology (biological process)	Gene ontology (molecular function)	Gene ontology (cellular component)
[truncated: 4,627 more rows]

[truncated: 2 more sheets: Differentially Expressed, DAVID Categories]
